# Supplementary material for: Clonal and plasmidic dissemination of critical antimicrobial resistance genes through clinically relevant ExPEC and APEC-like lineages (ST) in the dairy cattle population of Québec, Canada
Source: Front Microbiol. 2024 Jan 18;14:1304678. doi: 10.3389/fmicb.2023.1304678 (PMC10830774; doi:10.3389/fmicb.2023.1304678)
Supplement: Supplementary Table 1 — Quality data and phylogenetic characteristics. [file Table_1.XLSX]

## Sheet: Feuil1
ID in tree	Assembly	# contigs (>= 0 bp)	# contigs (>= 1000 bp)	Total length (>= 0 bp)	Total length (>= 1000 bp)	# contigs	Largest contig	Total length	GC (%)	N50	N90	auN	L50	L90	cgMLST	phylogroup	mlst	fimh	serogroup
10010014CTX	10010014CTX_contigs_fasta	110	73	4864066	4846204	90	401712	4858402	50.64	172797	44516	191557.4	9	32	177508	A	10	fimh54	O101H9
10020013CTX	10020013CTX_contigs_fasta	216	126	5275348	5235973	156	393734	5256715	50.68	153617	26402	164490.5	12	43	164740	C	783	fimH39	O8H19
10030013CTX	10030013CTX_contigs_fasta	179	116	5276026	5241960	154	340262	5268816	50.67	133307	28229	158125.2	12	42	87147	G	117	fimH97	O137H4
10040027CTX	10040027CTX_contigs_fasta	303	183	5360847	5298455	240	371994	5339938	50.66	93474	15818	122407.3	16	64	164753	C	88	fimH39	O8H17
10050032X	100532X_contigs_fasta	246	125	4973377	4921564	162	319774	4948016	50.58	94215	26293	107362.7	18	56	75035	B1	2522	fimH1160	O25H8
10060026CTX	10060026CTX_contigs_fasta	132	92	4990542	4972549	107	520654	4983261	50.56	127944	31147	177841.2	11	39	206109	A	10*	fimH54	O101H9
10070027CTX	10070027CTX_contigs_fasta	88	52	4789923	4773563	64	601305	4782277	50.78	193433	52811	293317.0	6	21	186379	B1	162	fimH453	O8H19		Clone1
10070022X	100722X_contigs_fasta	244	141	5119899	5083269	167	302193	5101948	50.60	112678	23117	115957.5	16	55	38632	A	10	fimH54	O101H9
10090027CTX	10090027CTX_contigs_fasta	184	109	4806080	4777306	128	398421	4790478	50.68	126454	31147	170740.0	10	37	175888	A	744	fimH54	O101H9
10090011X	100911X_contigs_fasta	234	108	5001166	4952859	142	451976	4977244	50.56	122252	30962	172591.9	11	41	118652	D	38	fimH54	O7H18
10100027CTX	10100027CTX_contigs_fasta	250	94	5375249	5327400	118	375378	5343230	50.61	185190	33203	194578.0	10	34	164740	C	783	fimH39	O8H19
10110013CTX	10110013CTX_contigs_fasta	118	65	5104133	5080671	87	565640	5095529	50.61	257411	44989	287272.4	6	24	93256	F	648	fimH58	O153H25
10110031Y	101131Yrep_contigs_fasta	200	136	5112362	5089730	155	212227	5103106	50.44	91666	21410	93939.5	19	68	96909	E	6901	fimH31	O7H46
10120027CTX	10120027CTX_contigs_fasta	264	166	5167665	5120575	209	338381	5150846	50.64	102546	18490	123653.6	15	59	157299	A	4085	fimH237	O15H19
10130027CTX	10130027CTX_contigs_fasta	199	125	5158457	5121923	157	584516	5143747	50.66	227032	26671	243327.9	8	34	154201	C	88	fimH43	H12
10140027CTX	10140027CTX_contigs_fasta	183	121	5022151	4990092	152	344430	5012610	50.59	114789	28953	137954.8	14	45	118652	D	38	fimH54	O7H18
10150026CTX	10150026CTX_contigs_fasta	215	136	5139038	5103156	167	288509	5125549	50.86	123902	25133	128567.4	15	48	146886	B1	58	fimH27	O9aH9
10160027CTX	10160027CTX_contigs_fasta	308	186	5318713	5253084	259	275005	5302408	50.59	89250	15809	102644.9	19	68	148846	C	88	fimH39	O8H16
10160011Y	101611Y_contigs_fasta	172	105	4538778	4514068	123	313662	4526951	50.66	129948	23371	130326.2	13	46	102331	A	10	fimH54	O101H9
10170013CTX	10170013CTX_contigs_fasta	159	131	5076794	5065209	141	281455	5071479	50.42	87655	25736	109913.0	17	59	114728	F	967	fimH486	O36H42
10170012X	101712X_contigs_fasta	378	185	5058096	4983755	240	224109	5022534	50.59	71909	16948	80474.1	23	73	159676	A	48	fimH54	O137H4
10190027CTX	10190027CTX_contigs_fasta	84	52	4872240	4860067	61	665509	4866266	50.81	297059	52811	328499.8	5	20	186379	B1	162	fimH453	O8H19		Clone1
10200027CTX	10200027CTX_contigs_fasta	275	162	5119887	5067606	207	277026	5099272	50.92	95332	23674	112369.5	17	58	177052	C	88	fimH27	O9aH19
10200011X	102011X_contigs_fasta	137	78	4773896	4756344	88	273292	4763981	50.77	126271	32850	139170.4	13	37	186379	B1	162	fimH453	O8H19		Clone1
10210027CTX	10210027CTX_contigs_fasta	221	129	5411190	5370344	160	326191	5390920	50.64	195338	22816	168260.4	11	42	97923	G	117	fimH97	O153H4
10220027CTX	10220027CTX_contigs_fasta	193	124	4929013	4898762	146	502490	4913765	50.84	108417	24574	169826.8	11	47	125225	A	540	fimH54	O9aH30
10220031X	102231X_contigs_fasta	187	118	4537777	4518962	128	209280	4526562	50.97	76103	21291	93248.6	18	58	109326	A	5708	fimH793	O174H45
10230028CTX	10230028CTX_contigs_fasta	227	133	5409349	5360240	178	734318	5393366	50.50	309781	26399	301691.7	6	35	118509	E	3018	fimH24	O137H41
10240013CTX	10240013CTX_contigs_fasta	140	86	5025437	5001127	109	437641	5016140	50.67	152765	41405	178775.2	11	33	119049	D	315	fimH54	O7H15
10240027CTX	10240027CTX_contigs_fasta	301	188	5028417	4978028	233	198226	5009381	50.79	79695	12130	86989.5	20	76	28198	A	10	fimH54	O101H9
10250026CTX	10250026CTX_contigs_fasta	136	103	5047533	5032503	116	256281	5041291	50.66	120895	31124	124538.8	15	45	139953	B1	1056	fimH31	O59H23
10250011Y	102511Y_contigs_fasta	367	164	5326885	5247556	230	255599	5293452	50.51	111654	17289	119939.2	16	55	73921	C	88	fimH39	O8H4		Clone3
10260027CTX	10260027CTX_contigs_fasta	170	130	4790235	4773499	142	256398	4782005	50.65	85783	17152	97350.2	18	62	109326	A	5708	fimH793	H45
10260031X	102631X_contigs_fasta	237	121	5101793	5054824	152	623326	5077541	50.61	197543	21058	232124.8	8	36	25155	G	117	fimH97	O171H4
10270027CTX	10270027CTX_contigs_fasta	173	120	4899517	4875682	138	210680	4889704	50.78	106727	24508	108632.9	16	52	153862	A	10	fimH23	O70H32
10270011Y	102711Y_contigs_fasta	298	145	5038175	4986674	179	401940	5011836	50.53	109081	22212	129979.3	15	55	70774	A	10	fimH54	O101H9
10270032X	102732X_contigs_fasta	5163	1444	4394996	2510698	3102	21769	3692888	50.85	1325	640	1816.2	868	2451	41731	B1	949	fimH121	O32H16		Clone2
10290012CTX	10290012CTX_contigs_fasta	172	115	5239414	5215523	134	383126	5228849	50.60	125640	24773	141863.3	14	45	164750	B1	58	fimH31	O29H34
10290031X	102931X_contigs_fasta	242	112	5120515	5084460	133	379746	5099959	50.77	112621	28660	154807.3	13	46	66420	B1	58	fimH32	O8H25
10310027CTX	10310027CTX_contigs_fasta	133	95	4906329	4889339	110	287995	4900327	50.71	139831	32140	154817.8	11	36	9313	B1	345	fimH31	O8/O46H21
10320028CTX	10320028CTX_contigs_fasta	158	102	4888065	4868207	115	369651	4877844	50.78	109517	31123	130011.9	15	47	27239	B1	58	fimH32	O8H21
10330013CTX	10330013CTX_contigs_fasta	117	80	4949257	4930775	101	360949	4944686	50.97	123570	41817	142982.3	14	39	139197	G	1163	fimH453	O171H23
10330011X	103311X_contigs_fasta	214	93	5029956	4983553	128	371342	5008014	50.83	148109	37474	158523.8	12	37	56377	B1	201	fimH32	O3H19
10340013CTX	10340013CTX_contigs_fasta	254	146	5412551	5360891	186	355054	5388680	50.52	168113	19658	156205.7	12	44	73921	C	88	fimH39	O8H4
10340027CTX	10340027CTX_contigs_fasta	245	157	5459470	5416921	196	280449	5444192	50.43	131752	17577	138289.8	14	51	73921	C	88	fimH39	O8H4
10340012X	103412X_contigs_fasta	530	293	4997189	4929191	331	224946	4956149	50.67	39075	7471	54156.3	35	156	187609	B1	58	fimH398	O9H9
10340021Y	103421Y_contigs_fasta	232	133	4905977	4876077	154	200926	4890179	50.64	87908	24129	92380.7	19	62	34485	A	685	fimH34	O64H30
10350013CTX	10350013CTX_contigs_fasta	131	73	5101619	5072691	101	614685	5091683	50.78	201738	43996	291762.0	6	25	177532	G	657	fimH97	O127H18
10360028CTX_R	10360028CTX_R_contigs_fasta	103	60	4908838	4890907	75	609131	4900793	50.67	244243	49260	271333.7	7	24	148523	A	10	fimH23	O100H32
10360031Y	103631Y_contigs_fasta	233	138	4770214	4739998	156	373077	4753082	50.88	81096	16152	104668.6	18	68	88534	A	46	fimH34	O8H4
10370014CTX	10370014CTX_contigs_fasta	179	120	5170961	5145377	138	621392	5158434	50.54	198931	26846	217403.5	9	35	101886	A	34	fimH32	O99H33
10370011X	103711X_contigs_fasta	298	142	5114884	5069384	170	236940	5089614	50.79	69474	24347	89522.8	22	67	28291	A	761	fimH54	O176H4		Clone5
10370032X	103732X_contigs_fasta	176	90	4790760	4764407	104	568819	4774443	50.75	155947	39569	202092.9	10	32	131577	B1	155	fimH121	O?H25
10380011X	103811X_contigs_fasta	478	207	5408006	5290089	297	434943	5354990	50.59	145296	11687	165574.7	12	53	97923	G	117	fimH97	O153H4
10380012X	103812X_contigs_fasta	454	201	5382101	5274829	287	332007	5336211	50.59	145296	12330	159151.7	12	55	97923	G	117	fimH97	O153H4
10390027CTX	10390027CTX_contigs_fasta	221	147	5265089	5228220	181	373403	5253461	50.62	119554	26649	147776.3	13	53	91622	B1	2522	fimH38	O8H25
10390011X	103911X_contigs_fasta	192	95	5208858	5172889	120	715915	5191769	50.62	200470	38251	269945.5	8	30	32598	D	106	fimH47	O17/O44H18
10400026CTX	10400026CTX_contigs_fasta	152	109	4920167	4902792	119	357634	4909789	50.75	122416	26400	142211.4	13	44	155073	B1	162	fimH32	O9H19
10400011X	104011X_contigs_fasta	227	121	5243218	5202775	147	345868	5221607	50.56	123678	31026	137268.0	14	49	164741	C	88	fimH39	O8H17
10410013CTX	10410013CTX_contigs_fasta	94	67	4931649	4920014	77	457108	4927748	50.76	260786	49430	242601.9	7	24	49008	C	88	fimH39	O8H9
10410032X	104132X_contigs_fasta	157	70	4946928	4922016	87	609980	4933460	50.65	193040	37559	233628.0	8	31	76177	B1	448	fimH54	O148H8
10420013CTX	10420013CTX_contigs_fasta	243	184	5149343	5123135	208	271223	5140250	50.62	58837	15898	73221.0	28	89	164743	A	10	fimH23	O130H32
10430027CTX	10430027CTX_contigs_fasta	171	120	4757494	4735395	140	363797	4749024	50.70	94522	27598	130459.0	14	50	164742	A	10	fimH54	O101H10
10430022X	104322X_contigs_fasta	307	151	5155153	5104322	179	404332	5124798	50.65	117454	20182	126361.2	15	59	104580	B1	949	fimH121	O86H16
10440022X	104422X_contigs_fasta	242	104	5009295	4954998	141	279796	4982652	50.67	156880	30103	145313.4	12	41	50796	B1	1665	fimH31	O?H2
10450028CTX	10450028CTX_contigs_fasta	181	123	5268899	5242781	147	277074	5259000	50.55	108421	22246	119191.9	16	54	114528	C	88	fimH25	O8H4
10460013CTX	10460013CTX_contigs_fasta	235	133	5292681	5245418	172	450158	5270951	50.64	182663	24312	195635.7	9	40	97944	C	88	fimH43	H12
10470027CTX	10470027CTX_contigs_fasta	198	116	5025393	4986874	152	345315	5009942	50.53	138062	30104	160665.0	12	39	70774	A	10	fimH54	O101H9
10480026CTX	10480026CTX_contigs_fasta	147	90	4843794	4815759	116	628473	4833543	50.80	185637	35738	256450.5	8	30	146708	B1	683	fimH121	O9H21
10490022X	104922X_contigs_fasta	231	134	5106006	5073807	158	487906	5090522	50.55	141845	26376	158074.8	13	44	129499	A	1286	fimH23	O117H42
10500028CTX	10500028CTX_contigs_fasta	240	124	5398084	5340770	177	520840	5379223	50.38	132912	31811	201346.5	10	42	93217	A	10	fimH23	O153H32
10510027CTX	10510027CTX_contigs_fasta	262	142	5530096	5473912	194	621003	5509142	50.40	121149	27698	181967.6	13	48	91419	B1	4559	fimH297	O45H16
10520026CTX	10520026CTX_contigs_fasta	150	100	5036445	5017860	111	397798	5025484	50.82	128092	33235	141905.6	14	42	109296	A	10	fimH24	O37H11
10520012X	105212X_contigs_fasta	279	124	5231673	5178782	159	526371	5202261	50.31	135276	29860	176413.8	12	39	131082	B1	2035	fimH32	O93H19
10530026CTX	10530026CTX_contigs_fasta	154	111	4951112	4930135	131	261739	4944102	50.90	98735	26319	111257.4	17	50	187559	A	48	fimH54	H11
10540026CTX	10540026CTX_contigs_fasta	187	131	4844342	4817094	155	186199	4833025	50.80	84005	17977	91535.0	19	63	148523	A	10	fimH23	O100H32
10540012X	105412X_contigs_fasta	331	159	5351754	5276136	221	354954	5320303	50.51	112055	18324	139347.0	14	53	73921	C	88	fimH39	O8H4		Clone3
10540021X	105421X_contigs_fasta	244	129	5229612	5187448	162	413206	5210542	50.40	160391	25652	173787.7	11	45	29470	A	11557	fimH23	O?H32
10550013CTX	10550013CTX_contigs_fasta	158	99	5289472	5259995	129	424624	5280213	50.52	207662	33978	214645.5	9	32	139243	D	69	fimH27	O15H6
10560014CTX	10560014CTX_contigs_fasta	267	101	5046714	5000121	119	390633	5012958	50.49	143084	31217	163404.8	12	38	164739	B1	58	fimH1325	O154H30
10560031X	105631X_contigs_fasta	114	56	4752065	4732366	67	964060	4740274	50.78	304401	45896	463791.7	4	18	90571	E	3018	fimH24	O137H41
10570026CTX	10570026CTX_contigs_fasta	178	98	4759619	4732291	112	361819	4741640	50.86	121278	30120	152042.3	12	41	47763	A	540	fimH54	O9aH30
10580013CTX	10580013CTX_contigs_fasta	281	137	5526958	5471465	178	396668	5498773	50.44	120539	28672	162737.5	12	49	164741	C	88	fimH39	O8H17
10580011X	105811X_contigs_fasta	240	136	4912439	4875671	161	267882	4893636	50.57	104121	19743	109458.4	16	56	157299	A	4085	fimH237	O15H19
10590028CTX	10590028CTX_contigs_fasta	102	43	5106100	5085177	55	746239	5093259	50.45	326736	92263	382124.8	5	16	142841	E	219	fimH370	H48
10600014CTX	10600014CTX_contigs_fasta	121	59	4933652	4903369	88	708444	4922880	50.75	339670	68928	350472.8	6	19	163166	E	3018	fimH24	O137H41
10600012X	106012X_contigs_fasta	598	208	5169750	5092421	240	183885	5116576	50.49	74205	12903	79613.0	23	85	207264	A	10	fimH27	O117H4
10620011X	106211X_contigs_fasta	173	94	4792841	4773690	100	254807	4778032	50.74	116117	30888	115558.5	15	46	106180	A	10	�fimH27	O107H27
10640027CTX	10640027CTX_contigs_fasta	204	117	5046649	5003462	162	358602	5034835	50.63	112664	28112	127884.1	15	49	118530	A	4981	Unknown type	O101H9
10640012X	106412X_contigs_fasta	285	162	5161801	5117707	196	323596	5141247	50.74	88659	19437	111656.8	17	61	157299	A	4085	fimH237	O15H19
10650027CTX	10650027CTX_contigs_fasta	164	97	5028380	4998885	122	419252	5015552	50.49	193451	30691	194483.5	9	33	164739	B1	58	fimH1325	O154H30
10660013CTX	10660013CTX_contigs_fasta	149	82	4993320	4965489	102	601378	4978953	50.53	193456	53676	243559.9	8	27	131577	B1	155	fimH121	H25
10660011X	106611X_contigs_fasta	275	163	5129640	5087461	190	281378	5107011	50.65	83499	20182	94975.8	19	67	41731	B1	949	fimH121	O32H16		Clone2
10660011Y	106611Y_contigs_fasta	176	98	5027301	4998069	116	351665	5010495	50.63	182326	34410	174456.9	10	38	170210	C	88	fimH30	H12
10670026CTX	10670026CTX_contigs_fasta	147	95	4891647	4871449	109	326304	4880781	50.56	147638	32987	161956.5	11	39	156183	A	11813	fimH23	O171H5
10670031X	106731X_contigs_fasta	200	135	4783981	4763592	145	210710	4770490	50.77	84944	25825	92861.4	19	57	185460	A	685	fimH171	O?H51
10670032X	106732X_contigs_fasta	300	172	5084585	5034152	207	300559	5059167	50.83	86601	17818	105216.5	18	66	177052	C	88	fimH27	O9H19
10680027CTX	10680027CTX_contigs_fasta	119	69	5072429	5050937	84	456890	5061436	50.64	192507	44700	202727.2	10	28	206984	B1	345	fimH31	O8/O46H21
10680011X	106811X_contigs_fasta	307	160	5251701	5194907	203	338027	5225991	50.59	79495	20061	117436.4	17	65	157299	A	4085	fimH237	O15H19
10680022X	106822X_contigs_fasta	232	133	5541299	5503744	159	413515	5521390	50.68	168350	29512	183505.9	11	43	168821	C	367	fimH27	O9H19
10680032X	106832X_contigs_fasta	310	170	5539363	5484430	212	307871	5514219	50.68	151714	20064	136272.9	14	55	168821	C	367	fimH27	O9H19
10690028CTX	10690028CTX_contigs_fasta	210	145	5230746	5197043	176	338381	5218779	50.66	102549	20874	130124.8	15	54	157299	A	4085	fimH237	O15H19
10690031X	106931X_contigs_fasta	303	163	5149421	5095550	203	324507	5123055	50.74	79567	18374	107527.8	18	65	157299	A	4085	fimH237	O15H19
10710027CTX	10710027CTX_contigs_fasta	214	137	5049009	5011800	165	235765	5031750	50.55	100342	23256	106252.4	18	55	150609	A	10	fimH54	O101H9
10710021X	107121X_contigs_fasta	109	68	4752348	4737303	77	639324	4743862	50.52	184305	44180	244622.5	8	27	190089	B1	4086	fimH31	O116H10
10720028CTX	10720028CTX_contigs_fasta	293	83	5148688	5087881	110	564276	5105595	50.56	203626	35893	234458.7	8	29	93256	F	648	fimH58	O153H25
10720011X	107211X_contigs_fasta	292	169	5324165	5277070	197	217369	5297630	50.64	93812	18574	103990.9	18	65	41731	B1	949	fimH121	O32H16		Clone2
10730026CTX	10730026CTX_contigs_fasta	85	55	4821743	4809580	65	404520	4816202	50.76	203943	70140	214678.1	9	24	131709	B1	2541	fimH38	O61H34
10730012X	107312X_contigs_fasta	275	134	5108267	5057365	162	334040	5077603	50.50	110703	26737	119844.8	15	56	167609	B1	1125	fimH38	O55H19
10730032X	107332X_contigs_fasta	367	210	5512588	5451482	254	218783	5483246	50.55	54480	15331	73739.4	28	98	187558	E	57	fimH804	O33H4
10740013CTX	10740013CTX_contigs_fasta	122	82	5079705	5063022	96	533499	5073288	50.53	211341	39087	240051.5	8	29	139228	B1	1642	fimH31	O8H7
10740027CTX	10740027CTX_contigs_fasta	171	102	5183091	5156881	122	569942	5170738	50.39	119594	30844	173052.3	13	40	14829	B1	297	fimH38-like	O153H8
10740011X	107411X_contigs_fasta	167	89	5120842	5092760	105	359090	5103830	50.44	183218	37811	162369.3	11	36	91129	B1	1326	fimH38	O128acH12
10740012X	107412X_contigs_fasta	277	117	5208617	5146012	156	409771	5173688	50.48	154594	28485	145876.8	13	46	167609	B1	1125	fimH38	O55H19
10740031Y	107431Y_contigs_fasta	203	92	5144344	5104570	117	515552	5123272	50.62	183311	41323	240476.7	8	29	23619	A	1114	fimH27	O?H19
10740032X	107432X_contigs_fasta	186	87	5023280	4993403	106	353108	5007145	50.43	150064	37730	166299.7	11	37	148653	A	10	fimH137	O?H21
10750013CTX	10750013CTX_contigs_fasta	173	121	4934995	4909549	142	464508	4924998	50.61	131533	27891	145881.0	13	44	150621	A	10	fimH54	O101H9
10750012X	107512X_contigs_fasta	227	120	5322638	5285230	142	349248	5301028	50.48	119333	26563	143806.4	14	48	164741	C	88	fimH39	O8H17
10750021X	107521X_contigs_fasta	108	54	4740815	4723739	62	574122	4729828	50.77	304114	43698	306678.8	6	21	90571	E	3018	fimH24	O137H41
10760013CTX	10760013CTX_contigs_fasta	216	104	5217507	5165046	151	641487	5198321	50.63	208663	40503	268411.5	7	29	166333	C	88	fimH511	O8H10
10760011X	107611X_contigs_fasta	304	211	4976371	4945104	233	237060	4961135	50.62	64735	11081	87283.8	21	91	132	A	746	fimH41	O?H18
10770027CTX	10770027CTX_contigs_fasta	198	119	5290711	5252182	156	386512	5277949	50.53	136907	25260	173620.4	11	43	139243	D	69	fimH27	O15H6
10770021X	107721X_contigs_fasta	177	97	4923604	4902028	110	377163	4911063	50.43	145766	33599	164384.9	11	40	27979	A	10	fimH54	O101H9
10780027CTX	10780027CTX_contigs_fasta	211	150	5171285	5145189	167	424381	5157777	50.51	113790	18973	137830.7	14	54	164737	A	10	fimH297	O101H9
10780011X	107811X_contigs_fasta	350	177	5382961	5323746	213	217369	5351141	50.66	100944	16647	107589.8	17	63	41731	B1	949	fimH121	O32H16		Clone2
10780012X	107812X_contigs_fasta	396	170	5292146	5221660	212	404094	5252661	50.64	98272	16778	120251.8	16	62	41731	B1	949	fimH121	O32H16		Clone2
10780031X	107831X_contigs_fasta	379	179	5388657	5316970	224	404094	5351635	50.66	100945	16581	121098.5	16	64	41731	B1	949	fimH121	O32H16		Clone2
10790011X	107911X_contigs_fasta	121	56	4880388	4859847	68	620675	4868832	50.82	210205	42418	262694.2	7	27	58999	A	542	fimH398	O184H30
10800028CTX	10800028CTX_contigs_fasta	175	110	4752969	4729339	126	292599	4739878	50.86	105704	25185	123805.5	15	46	47763	A	540	fimH54	O9aH30
10800011X	108011X_contigs_fasta	281	160	5115472	5075862	188	252984	5096396	50.79	70128	18645	90558.7	22	72	28291	A	761	fimH54	O176H4		Clone5
10800021X	108021X_contigs_fasta	280	145	5119753	5077036	173	236818	5097790	50.80	73719	22275	90317.7	21	68	28291	A	761	fimH54	O176H4		Clone5
10810013CTX	10810013CTX_contigs_fasta	91	55	4761336	4747539	66	602895	4755268	50.75	199287	65648	228681.3	8	26	164751	A	48	Unknown type	O61H11
10810012X	108112X_contigs_fasta	387	183	5308747	5231895	229	310325	5266034	50.45	93527	14979	106416.2	18	68	207264	A	10	fimH27	O117H4		Clone6
10810021X	108121X_contigs_fasta	369	164	5256507	5186454	202	310324	5215004	50.43	101204	15998	109320.4	17	62	207264	A	10	fimH27	O117H4		Clone6
10810031X	108131X_contigs_fasta	119	63	4898406	4880323	71	917540	4886521	50.56	179121	50127	329409.1	6	27	117780	D	38	fimH24	O7H15
10810032X	108132X_contigs_fasta	401	182	5294795	5218176	226	310325	5250597	50.46	103709	14979	109559.1	17	64	207264	A	10	fimH27	O117H4		Clone6
10820027CTX	10820027CTX_contigs_fasta	146	81	4863265	4837337	103	527648	4852560	50.84	148253	35926	178166.3	11	34	157161	B1	212	fimH38	O18acH49
10820021X	108221X_contigs_fasta	113	59	4787266	4771463	66	617792	4776431	50.84	193123	62681	225907.4	9	26	72514	B1	2005	fimH31	O?H7
10830027CTX	10830027CTX_contigs_fasta	190	109	5234284	5192989	146	431288	5219925	50.53	249921	26651	234566.5	8	28	164748	D	69	fimH27	O17H18
10840011X	108411X_contigs_fasta	258	121	5058614	5005751	158	286773	5033236	50.81	112627	26598	136493.0	13	45	10013	B1	58	fimH27	O8H25
10850013CTX	10850013CTX_contigs_fasta	87	48	5062818	5048595	56	508496	5054487	50.38	360668	75946	323427.3	6	17	7652	E	1204	fimH31	O133H29		Clone4
10850014CTX	10850014CTX_contigs_fasta	74	41	5016423	5004980	48	698223	5010192	50.39	359687	88232	384897.3	5	15	7652	E	1204	fimH31	O133H29		Clone4
10850027CTX	10850027CTX_contigs_fasta	85	50	5061236	5047601	60	647931	5054964	50.38	402102	88195	367958.1	5	15	7652	E	1204	fimH31	O133H29		Clone4
10850012X	108512X_contigs_fasta	659	250	5755890	5606119	357	349766	5679907	50.39	139646	9387	144128.2	13	70	88172	B1	17	fimH25	O118/O151H2
10860027CTX	10860027CTX_contigs_fasta	176	120	4809524	4783859	144	352848	4800302	50.72	71906	26024	99101.0	20	60	86835	B1	1726	fimH68	O8H21
10860011X	108611X_contigs_fasta	309	143	5070535	5015758	177	342526	5039954	50.87	129881	27706	137495.5	14	49	189718	C	88	fimH27	O8H19
10860012X	108612X_contigs_fasta	419	172	5391496	5282672	253	338627	5340199	50.58	129212	15646	137504.8	14	52	194941	D	69	fimH27	O17/O44H18
10860031X	108631X_contigs_fasta	407	143	5083786	5015169	178	342526	5039866	50.87	129881	27706	138581.5	14	48	189718	C	88	fimH27	O8H19
10860032X	108632X_contigs_fasta	178	82	4895988	4864078	104	354189	4878702	50.74	185508	39568	184650.5	10	31	73911	B1	58	fimH32	O39H21
10870026CTX	10870026CTX_contigs_fasta	231	151	5092615	5055122	188	306283	5080188	50.86	110300	23778	123644.1	15	52	114453	C	88	fimH27	O8H19
10870021X	108721X_contigs_fasta	215	139	4768538	4747958	150	304418	4756016	50.78	69116	20313	94964.4	21	66	92369	A	10	fimH54-like	O101H10
10880028CTX	10880028CTX_contigs_fasta	148	100	4988083	4964965	122	318762	4980495	50.86	140362	26185	147532.1	12	41	141457	B1	58	fimH27	O8H25
10880031X	108831X_contigs_fasta	264	149	5234198	5193020	172	404213	5210117	50.56	112167	23273	125631.9	15	57	41731	B1	949	fimH121	O32H16		Clone2
10890028CTX	10890028CTX_contigs_fasta	94	60	4883307	4870394	69	677735	4876413	50.76	196906	57245	247131.1	8	26	109315	B1	58	fimH32	O159H54
10890032X	108932X_contigs_fasta	324	167	5501968	5440916	206	273446	5467863	50.66	88366	22499	95219.9	21	73	40170	B1	2217	fimH25	O76H21
10910013CTX	10910013CTX_contigs_fasta	160	91	5166060	5139873	110	339712	5152070	50.60	186363	42287	176150.9	10	35	154200	B1	297	fimH38	O4H11
10920013CTX	10920013CTX_contigs_fasta	191	118	5313280	5278768	147	255862	5298867	50.51	119264	29140	120817.0	16	51	150680	D	2449	fimH96	O15H1
10920011X	109211X_contigs_fasta	113	66	4829893	4815154	71	343382	4819377	50.77	171107	41016	163799.7	11	33	100312	A	5416	fimH39-like	O7H7
10920012X	109212X_contigs_fasta	293	142	5339419	5283826	176	255762	5308945	50.48	120884	22331	123453.5	15	53	150680	D	2449	fimH96	O15H1
10920021Z	109221Z_contigs_fasta	118	65	4832288	4815012	75	269687	4822544	50.77	158708	39737	148701.2	12	36	100312	A	5416	fimH39-like	O7H7
10920032X	109232X_contigs_fasta	347	150	5161632	5094657	188	301684	5123677	50.67	117429	20340	114652.2	16	57	41731	B1	949	fimH121	O32H16		Clone2
10930027CTX	10930027CTX_contigs_fasta	107	60	4835209	4816288	75	473700	4826507	50.77	193433	45000	233039.3	8	25	186379	B1	162	fimH453	O8H19		Clone1
10930012X	109312X_contigs_fasta	286	152	5150684	5099085	188	283097	5125581	50.66	117428	20439	111637.2	16	58	41731	B1	949	fimH121	O32H16		Clone2
10940012CTX	10940012CTX_contigs_fasta	162	110	5259891	5234889	133	443657	5250253	50.58	157994	27210	168867.6	12	41	164741	C	88	fimH39	O8H17
10940011X	109411X_contigs_fasta	323	151	5295193	5224839	210	255597	5266569	50.49	108636	19918	128206.2	14	51	73921	C	88	fimH39	O8H4		Clone3
10940022X	109422X_contigs_fasta	170	93	5184848	5151046	122	543158	5171058	50.54	219991	29922	236189.5	8	32	93256	F	648	fimH58	O153H25
10950027CTX	10950027CTX_contigs_fasta	204	141	5244692	5215095	169	443568	5234536	50.55	117661	24056	150623.1	14	49	98138	A	10	fimH94	O123H16
10950012X	109512X_contigs_fasta	241	104	5185088	5146064	128	443536	5163595	50.58	145048	34857	166804.7	12	40	164741	C	88	fimH39	O8H17
10950022X	109522X_contigs_fasta	252	105	5176245	5134873	128	443633	5150597	50.61	147592	37272	169732.7	11	39	164741	C	88	fimH39	O8H17
10950031X	109531X_contigs_fasta	121	71	4809774	4794874	81	525740	4802326	50.81	154794	36104	203081.8	10	34	186379	B1	162	fimH453	O8H19		Clone1
10950032X	109532X_contigs_fasta	272	108	5177166	5135595	131	443537	5152719	50.61	145161	32862	162822.1	12	41	164741	C	88	fimH39	O8H17
10960011Z	109611Z_contigs_fasta	382	180	5335545	5261838	233	266056	5299115	50.47	100273	15368	118860.5	16	61	73921	C	88	fimH39	O8H4
10970028CTX	10970028CTX_contigs_fasta	92	59	4825910	4812421	70	602120	4819423	50.75	174968	41509	231982.6	8	30	211492	A	13631	fimH41	O26H32
10980027CTX	10980027CTX_contigs_fasta	159	98	4943366	4913258	133	374005	4935704	50.78	149572	35087	165381.5	11	37	33783	B1	847	fimH32	O?H2
10980012X	109812X_contigs_fasta	169	94	5032855	5008228	108	359653	5019009	50.43	127745	38211	161636.0	11	42	104582	A	2325	fimH54	O154H25
10980031X	109831X_contigs_fasta	101	42	4850794	4833843	52	689590	4840690	50.69	280870	72846	329345.9	6	18	151928	B1	1642	fimH31	O113H7
10990013CTX	10990013CTX_contigs_fasta	418	252	5474886	5397130	321	183415	5447125	50.41	79431	10357	76281.2	25	88	141137	B1	21	fimH440	O26H11
10990012X	109912X_contigs_fasta	324	169	5308923	5253449	200	384631	5276241	50.67	98339	16949	125758.3	15	64	41731	B1	949	fimH121	O32H16		Clone2
11000027CTX	11000027CTX_contigs_fasta	202	95	5156415	5104861	144	640929	5139217	50.76	288532	41073	266953.0	7	28	166333	C	88	fimH511	O8H10
11000011X	110011X_contigs_fasta	327	161	5069397	5015984	190	263702	5037932	50.63	94602	17154	107814.8	17	62	75807	A	10	fimH54	O101H9
11010028CTX	11010028CTX_contigs_fasta	269	166	5340323	5292581	206	296319	5320092	50.61	98116	19288	121212.1	16	57	164746	C	88	fimH39	O8H17
11010011X	110111X_contigs_fasta	431	183	5469736	5364942	270	358915	5425732	50.57	137722	14957	153674.3	13	53	87147	G	117	fimH97	O137H4
11020013CTX	11020013CTX_contigs_fasta	181	113	4969288	4940424	134	366808	4955954	50.54	129795	30073	140476.2	14	42	133291	A	10	fimH54	O101H9
