# Supplementary material for: Clonal and plasmidic dissemination of critical antimicrobial resistance genes through clinically relevant ExPEC and APEC-like lineages (ST) in the dairy cattle population of Québec, Canada
Source: Front Microbiol. 2024 Jan 18;14:1304678. doi: 10.3389/fmicb.2023.1304678 (PMC10830774; doi:10.3389/fmicb.2023.1304678)
Supplement: Supplementary Table 2 — Distance matrix. [file Table_2.XLSX]

## Sheet: distance_matrice
183	10310027CTX1	100722X1	10800028CTX1	109531X1	10210027CTX1	10360028CTX1	10980027CTX1	10430027CTX1	106931X1	106832X1	10020013CTX1	105212X1	100532X1	104922X1	108411X1	108112X1	107411X1	107512X1	108512X1	108011X1	107811X1	10990013CTX1	10670026CTX1	10950027CTX1	10370014CTX1	10420013CTX1	10590028CTX1	103732X1	10150026CTX1	10510027CTX1	109812X1	106412X1	106012X1	108221X1	10850027CTX1	10690028CTX1	10710027CTX1	10570026CTX1	10130027CTX1	108932X1	108831X1	10480026CTX1	110011X1	107831X1	10290012CTX1	10250026CTX1	11000027CTX1	108132X1	109611Z1
109532X1	1929.13	2612.65	2566.83	1950.54	5959.97	2632.81	1954.57	2629.48	2718.89	424.531	833.009	1902.57	1964.52	2697.65	1858.14	2725.05	1951.31	63.2833	2037.2	2636.09	1908.95	1941.75	2637.47	2673.32	2591.86	2637.54	4151.55	2000.83	1893.77	1926.89	2631.54	2721.3	2717.89	1961.74	4149.02	2731.49	2626.18	2577.03	570.324	1572.73	1912.77	1929.31	2619.62	1919.37	1907.66	1942.98	520.146	2716.07	413.969
109522X1	1927.75	2608.43	2566.06	1951.23	5959.47	2628.89	1952.93	2625.44	2715.52	427.35	836.971	1905.01	1965.59	2694.81	1859.35	2721.36	1951	66.5112	2038.78	2633.08	1909.86	1942.38	2634.24	2669.86	2590.3	2633.79	4149.48	2001.12	1896.7	1928.19	2633.63	2718.47	2714.43	1961.52	4149.47	2727.72	2620.5	2576.26	569.519	1572.79	1912.64	1928.47	2614.69	1921.48	1910.16	1941.95	520.52	2712.59	415.429
109512X1	1924.6	2601.53	2573.38	1947.28	5948.35	2630.04	1949.52	2618.97	2719.34	424.505	829.04	1901.77	1959.78	2692.32	1863.76	2721.18	1957.18	60.0007	2040.34	2639.82	1914.76	1944.44	2631.98	2665.69	2592.42	2637.39	4148.35	2010.22	1899.04	1927.56	2637.42	2721.59	2715.17	1958.29	4152.92	2730.48	2617.12	2582.99	571.62	1573.92	1916.97	1936.03	2607.08	1923.66	1906.74	1938.58	522.61	2712.55	418.319
104011X1	1932.82	2606.37	2579.65	1953.58	5956.15	2634.43	1958.92	2624.87	2723.16	430.446	829.493	1903.86	1964.9	2697.27	1869.1	2722.77	1958.79	52.9426	2046.9	2642.96	1911.1	1953.4	2634.97	2666.85	2596.6	2641.88	4148.42	2014.79	1903.32	1922.72	2642.27	2725.16	2717.72	1964.83	4157.68	2734.91	2623.53	2589.09	581.126	1583.97	1923.74	1941.22	2609.31	1919.54	1913.4	1948.07	530.205	2713.44	405.289
10580013CTX1	1941.06	2621.83	2588.94	1962.93	5973.12	2648.17	1955.68	2640.31	2737.36	437.581	830.873	1922.28	1975.43	2710.65	1879.34	2737.55	1968.95	76.7328	2048.47	2651.45	1931.94	1953.6	2650.21	2673.47	2612.59	2655.01	4162.64	2023.69	1903.47	1935.17	2655.84	2740.65	2726.14	1973.69	4175.19	2745.73	2639.83	2599.53	573.252	1589.25	1929.35	1941.12	2631.64	1938.73	1913.03	1952.47	522.067	2728.61	428.353
107512X1	1934.63	2605.99	2586.53	1953.28	5957.82	2632.14	1957.82	2625.08	2724.74	434.575	840.374	1898.62	1964.02	2697.09	1871.03	2725.09	1959.11	0	2050.44	2646.44	1915.92	1958.2	2637.66	2664.53	2586.87	2637.45	4149.26	2020.64	1901.94	1924.87	2639.69	2727.8	2720.14	1965.98	4153.99	2736.4	2627.25	2599.25	586.625	1588.85	1926.19	1945.37	2603.02	1922.83	1917.13	1950.18	530.986	2715.38	419.986
10940012CTX1	1946.75	2590.04	2575.63	1969.4	5961.56	2626.3	1967.11	2610.33	2718.52	451.986	838.166	1919.69	1983.75	2690.82	1886.04	2713.98	1977.51	74.928	2058.93	2638.26	1931.17	1965.78	2634.65	2653.24	2580.75	2632.56	4153.8	2031.37	1912.58	1934.77	2644.23	2721.44	2710.9	1981.63	4160.79	2728.13	2604.6	2587.33	593.88	1602.03	1938.78	1949.78	2594.58	1935.95	1923.52	1959.76	543.247	2706.35	430.172
10160027CTX1	1938.9	2585.68	2552.81	1967.12	5932.73	2603.19	1955.45	2592.99	2706.01	462.085	857.265	1918.83	1974.51	2672.33	1858.21	2707.47	1972.79	136.067	2040.71	2636.79	1922.95	1952.52	2618.19	2636.6	2587.68	2607.51	4137.38	2019.92	1900.85	1947.55	2632.37	2709.09	2698.61	1976.86	4138.43	2716.02	2594.11	2565.98	594.514	1599.74	1923.35	1940.41	2577.43	1928.71	1932.83	1951.57	541.182	2697.91	437.791
10040027CTX1	1939.77	2603.89	2563.44	1968.94	5946.23	2619.58	1956.1	2603.14	2717.26	456.818	853.16	1920.23	1973.64	2684.67	1871.86	2718.97	1981.4	138.389	2043.69	2647.71	1920.4	1954.75	2630.39	2647.93	2599.59	2620.67	4148.83	2022.48	1902.91	1947.34	2646.07	2719.98	2711.2	1976.91	4144.71	2725.27	2603.78	2574.9	596.201	1599.06	1919.87	1940.76	2590.7	1925.5	1928.71	1955.02	537.835	2710.26	441.295
11010028CTX1	1953.67	2604	2567.34	1978.82	5945.87	2625.19	1966.37	2607.05	2716.71	472.008	861.547	1939.48	1995.23	2686.97	1880.19	2726.19	1987.01	155.24	2051.02	2648.52	1939.38	1959.26	2637.54	2648.49	2614.37	2626.18	4156.31	2030.75	1919.51	1965.45	2648.27	2719.43	2714.15	1988.37	4156.93	2725.38	2616.21	2579.83	598.122	1603.1	1942.93	1947.56	2604.57	1944.96	1939.18	1963.64	547.985	2717.45	446.268
108611X1	1942.34	2560.64	2555.58	1918.05	5964.75	2617.2	1969.57	2603.49	2670.97	188.356	890.418	1906.27	1962.6	2703.07	1777.05	2633.49	1981.74	400.538	2046.56	2638.72	1946.09	1954.01	2634.74	2622.37	2632.58	2614.35	4120.53	2018.06	1789.69	1919.37	2661.3	2674.4	2624.78	1982.21	4080.1	2682.82	2566.95	2568.97	431.678	1590.43	1948.17	1966.24	2549.67	1958.06	1923.04	1970.57	307.719	2624.24	598.282
108631X1	1944.83	2566.77	2561.27	1920.39	5965.16	2622.83	1969.1	2609.07	2676.25	191.132	892.252	1910.95	1968.89	2707.98	1782.19	2639.48	1983.43	402.053	2050.62	2645.84	1950.58	1958.04	2640.79	2628.23	2639.39	2620.01	4126.51	2022.88	1793.44	1923.03	2663.28	2679.54	2630.92	1984.85	4086.95	2688.16	2571.94	2573.56	433.571	1590.27	1950.38	1969.43	2555.49	1961.72	1927.57	1973.52	309.858	2630.45	600.706
10410013CTX1	1823.59	2635.68	2628.03	1848.66	5981.97	2609.15	1860.81	2651.31	2685.75	398.469	925.206	1796.47	1870.55	2654.77	1948.72	2736.18	1918.07	404.155	1967.41	2685.53	1870.73	1952.75	2581.86	2600.66	2655.39	2583.75	4097.09	1940.77	1917.97	1860.75	2618	2689.81	2723.07	1859.09	4087.46	2694.96	2649.86	2640.59	437.252	1508.48	1872.94	1869.66	2644.09	1878.54	1877.62	1840.38	375.632	2725.86	566.034
106732X1	1943.68	2562.95	2513.8	1929.43	5979.37	2616.7	1971.41	2567.28	2678.09	190.159	903.471	1912.23	1971.8	2699.33	1792.52	2640.71	1987.47	420.282	2054.88	2643.13	1949.58	1968.51	2640.89	2617.6	2631.53	2611.12	4132.12	2022.44	1787.54	1932.19	2659.2	2682.83	2631.27	1985.88	4077.67	2691.36	2572.03	2528.74	450.887	1612.78	1952.83	1968.96	2532.08	1958.33	1927.25	1974.02	321.919	2631.27	612.103
109611Z1	2065.49	2689.66	2741.65	2089.37	6063.2	2749.09	2077.14	2699.71	2807.92	643.283	1035.56	2034.14	2108.63	2778.23	2044.12	2784.75	2090.96	419.986	2182.62	2732.22	2036.91	2113.35	2776.93	2726.97	2617.49	2737.16	4263.78	2129.1	2065.87	2069.93	2747.29	2810.67	2775.23	2115.02	4205.26	2820.7	2684.28	2755.59	673.182	1725.61	2049.08	2034.34	2699.65	2044.84	2052.17	2095.75	630.313	2774.42	0
102511Y1	2063.47	2674.75	2730.4	2098.4	6057.14	2734.97	2084.94	2683.77	2797.58	650.652	1045.14	2024.24	2113.12	2765.06	2032.71	2778.13	2100.99	429.852	2183.89	2726.07	2045.41	2102.83	2764.02	2710.85	2598.69	2720.02	4259.36	2133.65	2070.95	2079.19	2734.25	2800.92	2770.09	2119.39	4188.19	2810.88	2669.42	2743.72	685.474	1729.91	2055.75	2038.9	2684.83	2050.07	2055.54	2099.04	641.978	2768.91	50.8093
109411X1	2070.25	2677.81	2736.24	2100.38	6061.48	2737.64	2088.14	2687.53	2801.94	652.888	1046.43	2027.9	2115.72	2768.2	2031.89	2781.51	2100.04	427.069	2188.54	2729.36	2045.28	2106.03	2768.01	2715.22	2603.42	2723.71	4264.07	2134.77	2072.02	2079.6	2736.85	2806.05	2773.03	2122.7	4195.2	2815.62	2673.65	2751.11	687.055	1732.23	2055.22	2041.56	2686.85	2049.98	2057.36	2102.78	642.055	2772.38	51.0755
106832X1	1986.3	2634.76	2603.64	1955.69	6050.84	2674.66	2019.12	2660.49	2729.21	0	919.257	1965.55	2017.11	2758.6	1841.67	2685.44	2006.52	434.575	2093.86	2675.4	1997.24	1991.22	2688.84	2685.72	2676.31	2658.37	4168.11	2059.67	1827.66	1951.94	2708.93	2733.24	2672.18	2022.31	4133.4	2743.03	2650.88	2617.53	463.302	1621.47	1994.92	2006.99	2609.14	2004.61	1961.23	2014.39	325.885	2675.41	643.283
105412X1	2072.81	2685.14	2738.14	2104.07	6071.44	2744.21	2091.32	2695.19	2805.93	656.306	1047.8	2029.72	2118.92	2774.01	2038.64	2786	2105	430.972	2191.42	2735.2	2048.06	2106.05	2774.03	2719.37	2606.67	2729.89	4268.98	2139.61	2074.43	2082.19	2738.77	2808.07	2779.47	2123.26	4201.05	2817.2	2680.56	2751.14	686.85	1734.23	2059.58	2043.98	2693.58	2056.69	2060.24	2104.2	642.562	2778.17	54.5031
106822X1	1992.55	2638.28	2608.79	1955.87	6055.75	2675.12	2019.3	2663.24	2732.16	35.4323	920.964	1969.57	2015.95	2760.9	1839.93	2685.43	2010.08	435.124	2095.04	2677.96	1997.62	1992.85	2695.17	2687.65	2677.04	2661.73	4172.57	2061.87	1829.98	1953.67	2714.82	2735.08	2676.42	2021.94	4141.27	2745.18	2653.56	2620.91	465.046	1625.1	1992.29	2010.86	2612.87	2008.78	1961.61	2015.71	325.733	2676.46	644.223
10200027CTX1	1966.27	2549.96	2511.18	1947.37	5983.4	2606.5	1986.84	2562.98	2672.3	229.953	919.87	1938.28	1991.94	2689.54	1807.72	2632.95	2006.84	441.416	2075.63	2644.17	1971.05	1981.25	2646.18	2605.82	2628.88	2606.64	4138.34	2038.9	1787.55	1944.3	2661.43	2677.2	2623.59	2004.68	4090.39	2682.83	2561.39	2523.8	462.109	1624.11	1972.11	1980.16	2539.88	1980.42	1939.41	1990.43	333.187	2624	630.024
10340013CTX1	2086.05	2705.27	2755.55	2114.06	6086.05	2765.19	2088.63	2715.58	2826.77	661.338	1040.99	2053.73	2124.18	2796.14	2061.89	2800.72	2113.81	435.748	2197.34	2751.92	2054.4	2123.65	2796.76	2739.37	2629.45	2752.21	4283.08	2148.58	2072.56	2079.88	2766.42	2829.68	2793.06	2132.81	4230.27	2834.94	2697.71	2765.08	681.983	1740.35	2063.99	2046.45	2716.24	2061.4	2061.56	2107.4	634.729	2793.72	56.5176
10340027CTX1	2078.32	2680.89	2739.23	2111.4	6063.99	2742.67	2084.93	2691.08	2808.93	665.922	1045.45	2050.49	2118.47	2773.63	2056.61	2780.4	2109.96	442.194	2192.55	2732.63	2051.62	2122.69	2776.3	2713.67	2602.4	2728.32	4269.21	2139.91	2071.76	2081.53	2749.92	2811.9	2768.26	2128.64	4209.58	2819.4	2674.62	2752.9	689.229	1742.79	2060.4	2042.01	2691.1	2056.52	2058.84	2105.48	643.961	2771.01	64.4804
10450028CTX1	1920.49	2645.69	2628.34	1929.54	5962.11	2617.49	1940.42	2647.6	2658.89	369.205	1002.98	1895.3	1948.72	2675.46	1947.96	2675.35	1953.5	461.25	2029.67	2630.9	1919.51	1978.55	2596.84	2616.27	2611.9	2597.29	4120.68	1986.4	1949.03	1925.56	2638.46	2662.47	2661.4	1968.64	4117.1	2666.59	2645.92	2642.45	460.204	1566.23	1922.7	1935.98	2653.19	1928.54	1940.65	1931.24	350.097	2665.89	592.796
10870026CTX1	1997.66	2531.13	2547.77	1973.98	5994.3	2581.33	2016.32	2576.75	2667.88	252.789	913.028	1968.77	2021	2670.8	1791.29	2599.15	2033.96	477.881	2098.88	2647.9	2000.41	2010.07	2663.12	2618.12	2583.81	2591.54	4134.79	2053.65	1773.05	1962.07	2648.25	2672.27	2591.6	2035.93	4077.22	2677.81	2528.28	2560.72	488.716	1656.24	2001.04	1985.85	2498.63	2007.11	1955.58	2022.57	349.915	2590.56	623.181
10760013CTX1	1944.62	2665.75	2628.2	1888.99	6045.72	2644.03	1946.7	2675.28	2692.83	325.581	1032.53	1914.03	1968.39	2713.52	1885.7	2588.99	1981.83	529.901	2050	2690.53	1951.47	2007.46	2610.95	2630.68	2707.48	2650.02	4124.65	2007.15	1861.96	1924.84	2669.81	2696.33	2577.46	1980.03	4090.86	2701.94	2677.33	2640.3	455.051	1593.45	1952.2	1945.62	2668.38	1961.06	1955.95	1944.34	72.9967	2579.99	627.069
11000027CTX1	1943.59	2667.01	2628.84	1887.29	6038.88	2642.45	1946.06	2676.5	2687.34	325.885	1035.5	1910.97	1965.95	2709.78	1893.34	2581.97	1981.87	530.986	2050.81	2686.19	1955.24	2009.08	2606.69	2627.73	2704.1	2647.27	4122.74	2009.92	1862.54	1929.07	2663.51	2690.8	2571.18	1980.13	4093.51	2696.58	2678.3	2641.09	456.367	1601.3	1955.22	1950.55	2666.71	1964.12	1955.1	1942.39	0	2573.88	630.313
106611Y1	1965.01	2625.82	2608.7	1964.01	6041.77	2583.77	1963.44	2663.37	2731.83	454.691	1067.77	1894.49	1985.93	2676.8	1992.91	2733.74	1974.57	566.822	2034.53	2725.98	1918.11	2017.68	2637.01	2579.37	2667.4	2604.41	4154.83	2016.57	1964.05	1903.82	2605.16	2734.29	2721.21	1974.06	4155.92	2742.4	2635.1	2623.12	169.351	1600.09	1924.5	1916.88	2629.25	1928	1915.73	1958.96	449.89	2723.76	659.116
10460013CTX1	1991.83	2644.04	2626.57	1975.54	6042.75	2624.63	1989.97	2681.59	2732.15	464.629	1073.8	1932.67	2015.73	2691.17	2008.71	2734.94	2003.6	585.3	2057.44	2735.45	1954.23	2016.19	2662.02	2564.34	2681.6	2617.64	4165.21	2043.84	1976.98	1906.69	2620.92	2736.01	2722.89	2008.72	4180.12	2741.08	2644.5	2636.25	73.0963	1622.46	1954.19	1947.38	2659.27	1964.05	1942.47	1985.07	453.565	2725.55	669.401
10130027CTX1	1987.82	2628.81	2615.42	1967.2	6040.87	2606.84	1982.63	2667.41	2723.38	463.302	1082.34	1926.5	2007.76	2674.16	2001.71	2727.85	1995.75	586.625	2055.57	2723.47	1949.96	2010.92	2641.59	2550.5	2666.1	2598.57	4149.83	2039.47	1971.02	1909.21	2604.5	2727.26	2713.56	2002.28	4162.28	2730.27	2636.49	2628.26	0	1624.77	1952.49	1938.53	2639.29	1954.84	1936.34	1979.73	456.367	2718.65	673.182
10100027CTX1	1829	2673.04	2663.69	1922.12	5986.7	2701.59	1876.95	2714.52	2768.58	913.961	44.0959	1815.37	1868.23	2779.82	1810.77	2834.39	1914.83	831.527	1949.17	2759.48	1873.28	1906.48	2739.4	2738.15	2705.74	2687.39	4186	1922.81	1804.19	1860.95	2715.42	2768.99	2826.38	1879.68	4173.09	2774.15	2670.85	2670.32	1075.62	1722.41	1870.47	1856.23	2659.93	1881.68	1823.94	1850.5	1025.12	2824.58	1028
10020013CTX1	1829.91	2634.13	2642.21	1921.36	5970.18	2665.24	1878.97	2677.23	2737.85	919.257	0	1816.86	1869.3	2744.36	1814.48	2799.49	1913.77	840.374	1949.47	2730.84	1877.57	1911.56	2713.14	2700.49	2669.37	2651.34	4167.13	1925.53	1807.84	1861.99	2690.64	2739.89	2791.32	1884.87	4150.96	2747.08	2633.2	2653.82	1082.34	1723.59	1875.29	1861.47	2620.94	1883.89	1829.27	1853.56	1035.5	2790.41	1035.56
108932X1	1816.36	2684.97	2660.87	1882.07	6076.37	2647.68	1827.18	2689.57	2697.93	1621.47	1723.59	1792.37	1847.28	2721.99	1940.63	2764.71	1885	1588.85	1881.46	2722.95	1874.82	1907.81	2680.53	2679.83	2690.58	2640.14	4148.53	1897.58	1926.62	1827.46	2682.16	2698.8	2752.3	1845.01	4143	2709.36	2690.09	2672.94	1624.77	0	1874.8	1837.38	2697.75	1884.79	1840.58	1854.36	1601.3	2755.51	1725.61
102931X1	1373.51	2681.4	2721.91	1549.92	5995.55	2684.27	1431.72	2746.5	2767.79	1931.23	1766.52	1490.06	1415.79	2792.65	188.369	2836.49	1492.85	1835.07	1597.88	2801.98	546.909	1639.83	2799.34	2760.98	2733.96	2705.48	4168.58	613.353	302.525	1515.06	2764.88	2770.87	2824.19	1434.84	4179.13	2777.87	2698.67	2734.41	1998.31	1897.44	543.483	521.578	2694.23	555.738	398.581	1445.9	1986.1	2826.13	2018.01
108411X1	1429.08	2690.23	2716.39	1544.89	6053.81	2693.41	1487.85	2759.14	2773.65	1841.67	1814.48	1529.11	1473.26	2810.23	0	2773.91	1522.33	1871.03	1639.16	2804.1	606.947	1644.36	2829.41	2758.5	2767.92	2726.46	4175.94	678.17	212.497	1532.9	2770.94	2774.65	2763.75	1485.27	4153.37	2783.82	2706.66	2725.94	2001.71	1940.63	604.095	576.317	2692.87	617.416	445.45	1498.93	1893.34	2765.77	2044.12
10880028CTX1	1415.43	2713.91	2718.91	1532.57	6031.3	2707.8	1468.81	2761.25	2791.98	1826.52	1797.78	1539.17	1461.38	2830.79	106.747	2783.22	1520.42	1873.65	1640.25	2800.67	598.273	1647.29	2838.81	2770.72	2789.84	2735.77	4179.7	671.785	180.268	1514.33	2787.28	2794.71	2773.4	1475.53	4166.19	2799.13	2736.75	2730.04	1989.61	1947.93	594.371	559.091	2689.83	607.303	422.759	1482.19	1873.16	2776.97	2047.7
108632X1	1239.89	2769.79	2766.45	1423.79	6009.22	2708.74	1315.84	2800.14	2750.93	1949.51	1820.64	1384.35	1293.98	2766.75	481.061	2838.38	1445.26	1895.1	1494.44	2814.77	561.811	1608.6	2784.38	2741.1	2789.71	2693.55	4125.59	587.898	484.774	1430.82	2762.9	2753.35	2824.63	1307.49	4125.84	2761.38	2788.33	2778.15	1940.42	1807.52	565.188	501.225	2782.89	574.99	438.612	1333.73	1937.76	2829.63	2027.26
10320028CTX1	1312.68	2694.13	2751.67	1488.18	6028.79	2678.16	1371.76	2757.43	2759.6	1981.96	1824.32	1424.47	1349.29	2737.46	428.588	2830.32	1495.74	1906.23	1553.86	2796.46	507.647	1626.56	2714.15	2715.78	2736.1	2670.58	4131.75	539.037	401.18	1450.35	2719.71	2763.74	2820.28	1365.8	4136.2	2770.34	2704.15	2764.04	1953.35	1839.08	510.278	421.799	2708.17	519.025	336.896	1396.98	1931.15	2821.36	2033.57
10890028CTX1	1269.7	2699.22	2754.75	1457.28	5996.76	2661.06	1314.41	2757.3	2727.14	1970.51	1812.95	1389.7	1308.11	2712.65	370.975	2786.72	1476.38	1906.07	1523.2	2781.51	485.219	1619.66	2764.13	2719.7	2742.15	2651.77	4098.51	537.701	360.079	1433.65	2741.93	2730.28	2772.98	1322.99	4105.21	2735.41	2718.32	2766.44	1947.92	1830.62	483.232	433.068	2709.13	496.065	352.776	1346.17	1937.07	2777.73	2022.21
10400026CTX1	1371.34	2759.59	2731.54	570.453	6040.73	2689.93	1292.65	2779.14	2773.18	1972.35	1832.24	1381.44	1401.92	2765.91	1523.48	2825.93	1477.89	1907.38	1513.57	2811.28	1462.11	1621.01	2770.45	2724.08	2792.14	2702.48	4185.78	1522.51	1510.15	1435.83	2779.69	2775.64	2813.84	1368.45	4207.97	2782.02	2766.68	2745.5	1899.36	1825.85	1464.75	1395.27	2774.76	1471.91	1436.22	1302.63	1905.99	2817.47	2026.23
10150026CTX1	1416.07	2568.77	2685.61	1528.38	6046.18	2654.31	1476.28	2692.56	2735.61	1827.66	1807.84	1526.73	1459.21	2774.74	212.497	2738	1544.51	1901.94	1640.61	2777.29	593.96	1674.83	2796.59	2731.63	2762.62	2680.67	4172.32	655.837	0	1504.14	2758.56	2738.88	2728.83	1468.46	4152.64	2745.28	2600.86	2696.15	1971.02	1926.62	593.975	566.354	2554.36	602.189	405.203	1480.66	1862.54	2731.68	2065.87
105212X1	1364.19	2710.71	2722.95	1448.15	6051.79	2665.84	1330.31	2727.96	2732.44	1965.55	1816.86	0	1416.23	2732.3	1529.11	2820.56	1504.23	1898.62	1447.29	2789.64	1443.34	1563.89	2683.32	2675.44	2712.05	2648.55	4164.26	1521.85	1526.73	1446.14	2686.86	2735.64	2809.69	1427.91	4115.37	2743.82	2716.05	2737.69	1926.5	1792.37	1450.28	1454.48	2712.54	1454.63	1449.36	1413.05	1910.97	2811.22	2034.14
106611X1	1357.9	2774.81	2734	1524.8	6023.54	2722.2	1416.78	2797.37	2751.24	1984.34	1867.82	1441.67	1350.1	2787.57	602.693	2824.48	1486.46	1918.38	1494.66	2792.1	41.2652	1642.23	2749.02	2713.28	2757.52	2752.2	4188.67	449.19	591.056	1485.86	2774.61	2754.86	2810.96	1385.14	4198.07	2763.34	2778.02	2743.99	1941.15	1867.02	40.2648	263.991	2774.73	51.5267	501.474	1406.65	1943.86	2815.51	2034.94
10290012CTX1	1318.8	2735.67	2764.75	1500.47	6055.48	2668.6	1385.84	2797.02	2789.19	1961.23	1829.27	1449.36	1382.75	2796.41	445.45	2866.2	1484.86	1917.13	1570.94	2842.46	505.364	1612.12	2766.9	2751.94	2777.1	2742.47	4198.35	558.115	405.203	1466.48	2824.11	2793.3	2854.66	1376.19	4204.6	2796.65	2759.23	2774.38	1936.34	1840.58	504.316	442.645	2746.6	515.895	0	1419.25	1955.1	2858.52	2052.17
109232X1	1365.88	2779.89	2737.69	1530.09	6031.38	2722.77	1421.13	2802.4	2754.09	1990.91	1873.37	1448.51	1354.4	2787.73	604.789	2822.95	1494.24	1921.58	1501.53	2793.1	42.2035	1648.79	2753.49	2716.73	2760.19	2755.38	4196.96	451.71	595.457	1491.17	2776.89	2757.18	2812.75	1391.47	4207.7	2764.43	2782.51	2747.66	1946.02	1874.12	39.054	266.028	2779.26	51.7236	506.101	1412.6	1951.41	2814.08	2040.77
107811X1	1366.32	2791.44	2744.45	1531.46	6037.9	2737.26	1424.05	2813.97	2763.46	1997.24	1877.57	1443.34	1356.21	2798.42	606.947	2836	1494.8	1915.92	1504.88	2809.05	0	1649.79	2762.45	2727.8	2771.97	2764.52	4196.32	453.63	593.96	1488.56	2782.83	2767.75	2825.83	1392.28	4205.62	2776.17	2792.2	2754.48	1949.96	1874.82	42.5262	266.629	2790.79	41.8397	505.364	1413.17	1955.24	2827.72	2036.91
107211X1	1370.3	2776.24	2736.21	1533.95	6032.06	2719.12	1426.78	2797.68	2752.74	1994.76	1876.42	1452.83	1360.53	2788.34	608.793	2825.7	1496.57	1926.46	1504.06	2793.36	48.7222	1653.47	2751.71	2713.88	2757.12	2755.38	4193.72	455.627	601.161	1498.69	2775.13	2755.57	2813.1	1393.5	4204.54	2763.52	2779.66	2745.44	1947.99	1874.57	43.8859	272.175	2774.98	56.8952	513.271	1413.56	1952.66	2815.76	2046.65
108831X1	1371.17	2795.66	2747.51	1535.67	6046.7	2739.13	1424.31	2818.64	2770.61	1994.92	1875.29	1450.28	1355.73	2802.36	604.095	2837.41	1498.75	1926.19	1501.97	2810.47	42.5262	1653.56	2765.43	2732.34	2774.22	2769.59	4209.64	450.436	593.975	1492.92	2787.63	2773.01	2826.93	1391.88	4218.17	2780.84	2796.62	2755.32	1952.49	1874.8	0	266.1	2794.39	52.845	504.316	1413.59	1955.22	2830.08	2049.08
109912X1	1368.01	2796.39	2747.83	1535.46	6044.59	2740.46	1428.74	2817.83	2764.56	2002.89	1876.98	1444.83	1360.25	2804.99	609.749	2845.71	1495.74	1911.08	1508.81	2816.83	41.8442	1655.48	2764.06	2736.74	2776.95	2768.3	4199.35	453.302	597.048	1485.58	2787.67	2766.99	2835.01	1395.79	4209.56	2776.71	2795.71	2758.14	1958.51	1879.66	46.8967	268.748	2795.17	53.798	509.181	1413.65	1961.86	2834.97	2030.12
109312X1	1371.02	2778.77	2738.87	1536.52	6033.58	2722.6	1425.89	2802.01	2758.59	1993.65	1874.73	1454.23	1359.79	2790.95	611.883	2825.94	1501.24	1925	1503.38	2797.44	49.4095	1657.23	2755.5	2717	2760.06	2758.5	4197.24	457.211	599.643	1498.09	2779.51	2761.65	2814.07	1396	4207.2	2770.7	2781.58	2749.18	1947.63	1875.6	42.6215	272.401	2777.74	55.2546	512.171	1412.28	1952.17	2817.34	2046.15
107812X1	1369.6	2793	2747.89	1536.89	6042.36	2735.6	1425.88	2815.86	2766.51	2005.84	1879.27	1449.57	1359.18	2800.22	610.436	2838.15	1498.96	1921.58	1508.28	2810.9	34.7515	1652.25	2766.1	2730.42	2772.37	2766.86	4200.35	454.91	597.458	1490.56	2786.47	2768.58	2830.18	1394.04	4211.87	2777.17	2794.74	2755.25	1955.46	1877.61	43.9915	268.401	2791.34	43.9379	508.801	1414.73	1960.42	2830.17	2043.25
107312X1	1337.27	2761.96	2744.58	1423.45	5995.52	2696.27	1327.77	2778.26	2783.39	1992.49	1888.87	1412.02	1294.17	2788.78	1459.83	2846.32	1071.72	1929.46	1533.68	2810.32	1378.03	1590.24	2760.63	2730.31	2762.88	2715.03	4159.38	1465.91	1474.15	1477.34	2764.78	2787.86	2836.56	1225.62	4146.69	2796.27	2765.24	2760.18	1969.75	1814.85	1383.5	1387.89	2769.92	1390.22	1408.68	1247.78	1974.92	2836.93	2073.44
10910013CTX1	1327.38	2757.92	2729.25	1433.61	6013.88	2717.23	1397.29	2791.9	2747.41	1974.58	1846.61	1500.83	1286.71	2812.44	1403.68	2808.13	1468.62	1925.03	1516.19	2774.36	1338.11	1545.8	2756.96	2742.77	2732.35	2728.29	4170.26	1400.46	1396.27	1458.49	2765.61	2750.33	2798.88	1375.3	4194.92	2755.02	2763.12	2740.34	2003.48	1837.14	1340.93	1324.57	2759.27	1348.6	1318.46	1344.47	1951.06	2799.68	2082.2
107831X1	1373.88	2783.32	2745.36	1542.36	6037.71	2729.91	1431.97	2806.27	2762.73	2004.61	1883.89	1454.63	1362.84	2793.7	617.416	2832.85	1504.37	1922.83	1512.59	2808.86	41.8397	1660.17	2758.84	2721.01	2762.32	2761.39	4195.75	461.844	602.189	1497.47	2783.8	2765.96	2822.98	1399.76	4209.2	2773.1	2785.78	2755.5	1954.84	1884.79	52.845	274.075	2781.82	0	515.895	1420.76	1964.12	2824.15	2044.84
107412X1	1347.71	2790.16	2761.97	1431.47	6026.31	2720.07	1332.86	2805.37	2807.79	2004.52	1895.45	1420.85	1298	2812.71	1466.59	2869.38	1077.31	1936.21	1538.42	2834.32	1384.88	1598.59	2781.87	2756.71	2789.04	2738.88	4180.24	1470.61	1480.19	1480.49	2782.61	2810.84	2863.14	1225.11	4170.79	2820.01	2792.1	2774.86	1979.38	1824.57	1384.3	1390.43	2797.46	1393.37	1414.75	1251.73	1983.2	2861.13	2085.81
107121X1	1374.05	2731.69	2762.29	1486.48	6038.57	2693.14	1392.58	2743.95	2768.76	1979.79	1850.89	1358.54	1409.33	2753.75	1536.53	2867.96	1476.57	1926.16	1493.72	2800.8	1489.21	1596.21	2713.59	2727.22	2747.62	2679	4155.2	1526.63	1530.77	1408.43	2743.16	2771.28	2851.59	1400.48	4120.52	2780.75	2746.93	2777.97	1963.48	1830.35	1491.76	1470	2737.24	1498.7	1477.09	1407.55	1934.67	2856.19	2059.28
104322X1	1377.32	2774.38	2745.31	1538.49	6054	2729.68	1436.03	2802.5	2756.21	2001.89	1885.42	1473.05	1400.94	2788.95	612.406	2829.21	1510.98	1937.95	1546.01	2807.77	141.037	1658.9	2776.04	2732.99	2768.88	2762.81	4206.26	430.842	600.784	1489.19	2780.96	2759.18	2817.34	1410.25	4213.33	2766.89	2792.9	2753.51	1977.53	1882.66	134.487	233.644	2784.08	147.956	484.128	1426.35	1965.2	2820.31	2062.52
103311X1	1393.33	2814	2771.11	632.972	6074.3	2758.66	1325.61	2837.66	2791.57	1986.31	1856.51	1409.8	1379.36	2803.27	1481.01	2905.92	1508.65	1943.75	1514.97	2861.47	1455.72	1646.05	2805.65	2777.94	2839.5	2742.69	4191.67	1498.06	1494.44	1494.42	2813.85	2793.23	2893.96	1377.49	4227.59	2801.77	2816.71	2787.68	1954.42	1848.38	1456.92	1432.93	2823.61	1465.41	1428.14	1335.3	1943.14	2897.21	2044.37
10510027CTX1	1422.2	2703.54	2701.05	1509.05	6047.82	2648.56	1465.57	2744.94	2719.23	1951.94	1861.99	1446.14	1386.73	2739.55	1532.9	2808.84	1548.39	1924.87	1560.05	2766	1488.56	1622.47	2684.75	2681.34	2686.02	2656.78	4175.24	1535.39	1504.14	0	2711.99	2722.62	2797.81	1465.93	4163.01	2726.6	2709.45	2713.65	1909.21	1827.46	1492.92	1458.51	2705.72	1497.47	1466.48	1478.94	1929.07	2800.71	2069.93
103412X1	1471.81	2637.09	2678.52	1611.77	6001.14	2677.84	1531.26	2694.08	2809.13	1923.48	1883.6	1571.67	1514.45	2769.98	556.532	2844.72	1572.2	1946.46	1663.2	2825.04	667.317	1720.28	2691.92	2721.91	2708.79	2692.05	4074.62	680.689	500.506	1529.41	2767.41	2811.62	2833.57	1517.14	4072.84	2822.8	2639.61	2690.56	1990.19	1949.62	671.532	671	2616.58	680.69	530.131	1520.44	2042.71	2835.06	2157.39
10310027CTX1	0	2696.08	2730.38	1431.57	5986.77	2660.08	1302.15	2717.99	2710.68	1986.3	1829.91	1364.19	1329.76	2734.54	1429.08	2825.84	1466.17	1934.63	1488.13	2758.8	1366.32	1559.68	2705.96	2670.64	2719.14	2658.4	4138.23	1403.17	1416.07	1422.2	2716.7	2713.58	2811.21	1312.52	4120.7	2720.94	2714.32	2745.66	1987.82	1816.36	1371.17	1327.9	2712.89	1373.88	1318.8	1309.71	1943.59	2816.4	2065.49
10480026CTX1	1327.9	2776.69	2736.62	1498.26	6055.04	2713.94	1407.1	2819.53	2766.11	2006.99	1861.47	1454.48	1386.14	2781.47	576.317	2849.68	1507.61	1945.37	1535.51	2816.62	266.629	1612.61	2751.63	2720.45	2788.62	2725.61	4173.44	403.428	566.354	1458.51	2764.62	2769.49	2838.48	1370.58	4160.36	2774.41	2784.05	2749.34	1938.53	1837.38	266.1	0	2778.02	274.075	442.645	1393.13	1950.55	2842.1	2034.34
10860027CTX1	1231.12	2694.77	2708.92	1362.01	5961.67	2647.9	1297.11	2707.38	2717.66	1997.67	1858.89	1355.16	1316.99	2717.34	1391.37	2791.87	1438.09	1939.82	1479.75	2760.83	1316.2	1543.59	2687.26	2662.19	2715.41	2630.92	4124.49	1380.92	1372.84	1418.02	2719.13	2720.31	2778.07	1290.3	4103.64	2726.46	2707.56	2723.53	1985.79	1820.01	1320.3	1290.19	2697.78	1325.97	1292.25	1307.31	1945.62	2782.32	2080.59
10680027CTX1	119.627	2758.44	2761.54	1433.56	6029.98	2714.94	1300.16	2776.22	2760.8	1998	1848.19	1374.19	1333.87	2799.37	1427.73	2864.49	1468.59	1947.1	1494.86	2803.36	1374.31	1571.92	2751.65	2723.31	2773.07	2708.52	4179.65	1405.83	1408.04	1423.65	2754.69	2763.78	2854.15	1318.29	4165.13	2767.66	2768.93	2772.72	1987.52	1823.63	1376.91	1329.45	2768.28	1383.97	1329.35	1309.73	1944.11	2856.85	2071.85
10990013CTX1	1559.68	2783.52	2773.37	1640.24	6098.32	2735.17	1620.31	2827.65	2821.05	1991.22	1911.56	1563.89	1588.61	2812.87	1644.36	2911.3	1675.62	1958.2	1559.9	2818.41	1649.79	0	2758.46	2730.66	2757.6	2749.25	4278.32	1711.31	1674.83	1622.47	2812.23	2822.83	2903.57	1610.4	4231.89	2826.59	2790.81	2786.91	2010.92	1907.81	1653.56	1612.61	2802.41	1660.17	1612.12	1625.17	2009.08	2903.17	2113.35
10250026CTX1	1309.71	2708.34	2727.35	1324.96	5976.81	2645.49	1309.72	2708.44	2726.09	2014.39	1853.56	1413.05	1347.2	2721.16	1498.93	2809.56	1323.44	1950.18	1506.7	2766.08	1413.17	1625.17	2682.86	2676.92	2724.63	2668.19	4141.73	1437.38	1480.66	1478.94	2732.09	2729.59	2797.75	1199.91	4104.99	2734.42	2722.57	2741.86	1979.73	1854.36	1413.59	1393.13	2710.66	1420.76	1419.25	0	1942.39	2800.41	2095.75
10740027CTX1	1288.73	2700.1	2701.7	1390.12	5904.63	2641.41	1359.34	2710.28	2697.63	2010.59	1873.19	1469.14	1269.95	2716.49	1416.41	2805.1	1465.29	1951.78	1517.37	2767.99	1343.59	1598.3	2695.69	2674.86	2737.29	2659.15	4142.8	1391.55	1395.35	1471.98	2707.37	2700.72	2792.94	1340.11	4142.52	2706.45	2716.09	2713.4	1997.88	1857.08	1347.05	1294.78	2712.65	1353.15	1326.34	1294.73	1955.72	2795.87	2107.14
109531X1	1431.57	2792.2	2775.45	0	6042.38	2766.8	1375.64	2814.9	2810.8	1955.69	1921.36	1448.15	1428.32	2852.3	1544.89	2875.03	1482.56	1953.28	1601.38	2854.48	1531.46	1640.24	2818.37	2775.57	2872.83	2790.05	4210.4	1568.29	1528.38	1509.05	2834.79	2811.76	2862.45	1394.65	4220.5	2821.58	2810.07	2792.12	1967.2	1882.07	1535.67	1498.26	2795.55	1542.36	1500.47	1324.96	1887.29	2865.18	2089.37
107411X1	1466.17	2770.19	2753.64	1482.56	5992.93	2714.23	1447.25	2804.56	2751.04	2006.52	1913.77	1504.23	1438.43	2794.94	1522.33	2853.15	0	1959.11	1595.91	2765.48	1494.8	1675.62	2745.26	2722.59	2748.75	2732.79	4138.15	1547.56	1544.51	1548.39	2778.11	2755.71	2837.02	1297.91	4115.02	2763.15	2783.99	2771.22	1995.75	1885	1498.75	1507.61	2773.82	1504.37	1484.86	1323.44	1981.87	2842.72	2090.96
102011X1	1431.38	2788.22	2775.91	33.3919	6040.43	2763.66	1380.26	2808.86	2809.69	1951.71	1922.01	1448.79	1428.94	2848.81	1544.73	2869.78	1484.26	1951.89	1601.43	2852.37	1531.58	1646.38	2815.31	2771.8	2867.19	2783.89	4208.38	1569.26	1527.29	1512.27	2836.22	2811.96	2857.45	1395.93	4217.43	2820.86	2805.43	2792.79	1968	1884.75	1537.65	1499.1	2790.67	1540.69	1501.01	1326.54	1888.72	2861.08	2091.35
104132X1	1381.31	2706.39	2715.88	1461.93	6005.88	2689.02	1373.12	2716.32	2721.78	1974.49	1886.5	1375.75	1392.38	2767.42	1485.62	2831.76	1510.19	1960.93	1464.57	2742.47	1434.65	1540.59	2713.5	2638.17	2740.18	2709.37	4168.07	1480.71	1486.42	1339.2	2705.56	2722.55	2818.65	1404.4	4148.64	2730.97	2722.83	2724.58	1901.36	1825.14	1434.1	1433.16	2713.44	1447.35	1441.54	1413.55	1920.33	2823.31	2075.14
10980027CTX1	1302.15	2749.34	2752.54	1375.64	6006.46	2666.69	0	2738.01	2770.37	2019.12	1878.97	1330.31	1283.48	2746.79	1487.85	2823.4	1447.25	1957.82	1453.72	2805.86	1424.05	1620.31	2728.89	2693.36	2747.4	2693.54	4186.97	1436.26	1476.28	1465.57	2740.63	2774.06	2810.33	1317.46	4158.06	2777.04	2764.17	2766.66	1982.63	1827.18	1424.31	1407.1	2752.03	1431.97	1385.84	1309.72	1946.06	2813.94	2077.14
108221X1	1312.52	2736.14	2750.96	1394.65	5999.09	2683.59	1317.46	2754.76	2741.79	2022.31	1884.87	1427.91	1263.69	2742.01	1485.27	2829.25	1297.91	1965.98	1530.96	2797.13	1392.28	1610.4	2717.89	2716.86	2759.53	2668.57	4137.58	1421.77	1468.46	1465.93	2754.16	2744.49	2816.47	0	4097.87	2752.31	2750.6	2763.5	2002.28	1845.01	1391.88	1370.58	2733.8	1399.76	1376.19	1199.91	1980.13	2821.1	2115.02
100532X1	1329.76	2734.42	2755.95	1428.32	6006.47	2678.98	1283.48	2769.2	2754.2	2017.11	1869.3	1416.23	0	2776.1	1473.26	2801.25	1438.43	1964.02	1497.45	2795.26	1356.21	1588.61	2722.06	2696.37	2721.28	2700.42	4169.05	1441.36	1459.21	1386.73	2750.78	2756.26	2792.93	1263.69	4158.38	2765.94	2745.09	2770.92	2007.76	1847.28	1355.73	1386.14	2732.09	1362.84	1382.75	1347.2	1965.95	2792.37	2108.63
10190027CTX1	1438.67	2814.6	2788.95	39.5279	6057.18	2789.02	1374.95	2835.2	2833.5	1967.18	1927.29	1460.21	1437.53	2876.21	1553.16	2897.23	1494.24	1965.9	1611.29	2876.88	1541.35	1648.51	2839.84	2797.58	2893.28	2809.33	4224.5	1577.01	1528.88	1510.65	2853.25	2835.7	2884.64	1401.89	4237.23	2841.29	2831.16	2804.49	1973.03	1894.77	1545.11	1498.91	2817.27	1549.91	1500.55	1327.37	1890.55	2888.17	2106.2
10390027CTX1	1403.87	2726.23	2732.4	1429.86	5953.09	2673.35	1361.49	2759.24	2773.33	2026.56	1869.64	1453.77	675.539	2777.83	1426.33	2824.82	1413.06	1966.72	1523.83	2761.33	1208.09	1615.68	2722.37	2682.86	2697.85	2711.01	4150.56	1407.52	1418.76	1417.76	2709.68	2775.63	2814.39	1313.44	4163.21	2782.8	2729.82	2745.92	2013.05	1883.99	1205.59	1322.35	2723.15	1216.86	1338.91	1326.31	1979.16	2816.6	2111.39
10930027CTX1	1444.71	2786.32	2775.16	58.1493	6044.93	2759.14	1386.78	2806.41	2815	1972.37	1931.88	1467.09	1443.24	2850.88	1558.18	2872.86	1500.5	1969.75	1618.93	2854.39	1549.01	1656.06	2821.5	2770.18	2864.16	2785.11	4219.56	1586.3	1536.95	1520.26	2842.32	2816.76	2860.86	1409.07	4229.55	2822.01	2802.25	2791.59	1977.67	1898.2	1552.32	1508.82	2788.73	1558.71	1508.72	1334.1	1896.67	2864.41	2110.85
10070027CTX1	1439.78	2820.29	2795.16	38.8548	6064.3	2792.08	1374.63	2839.97	2836.34	1971.62	1929.48	1461.73	1437.32	2881.18	1554.68	2900.87	1495.9	1968.73	1614.26	2879.57	1544.72	1649.26	2841.08	2802.85	2898.54	2813.83	4228.84	1578.58	1528.83	1510.87	2859.06	2838.31	2890.9	1402.17	4242.89	2841.7	2836.93	2808.65	1975.37	1896.17	1545.74	1499.84	2823.82	1553.19	1502.8	1327.03	1894.45	2893.04	2109.92
10560014CTX1	1383.07	2779.99	2782.01	1565.62	6042.47	2766.84	1458.43	2848.79	2804.44	2040.1	1912.78	1486.32	1429.39	2817.77	511.343	2906.5	1542.89	1984.3	1620.43	2877.71	603.814	1672.84	2780.45	2797.38	2792.94	2767.54	4211.17	632.73	484.039	1519.21	2766.93	2809.42	2895.84	1451.9	4209.01	2814.18	2780.48	2792.09	2001.54	1918.53	603.822	532.727	2779.9	613.004	416.994	1463.25	2012.84	2898.38	2078.15
10650027CTX1	1385.57	2777.58	2777.73	1566.29	6040.73	2765.22	1458.99	2846.34	2804.48	2041.73	1912.17	1489.76	1429.63	2816.16	510.617	2904.54	1543.34	1987.28	1620	2878.36	606.947	1673.12	2781.83	2795.09	2788.99	2766.28	4212.88	633.066	486.749	1519.72	2767.01	2809.26	2893.1	1453.68	4209.84	2813.78	2778.37	2790.12	1999.46	1919.51	605.787	532.86	2777.72	612.168	419.861	1466.04	2014.82	2895.2	2081.44
109831X1	1436.21	2737.9	2715.03	1521.01	6008.71	2670.27	1475.05	2757.53	2722.18	2042.87	1924.79	1514.73	1456.72	2736.27	1556.24	2834.31	1478.25	1996.76	1638.89	2778.58	1444.74	1704.46	2704.52	2711.89	2734.42	2677.29	4119.02	1453.68	1538.29	1525.47	2749.49	2724.3	2819.54	1379.05	4089.35	2733.68	2747.31	2730.64	2014.64	1844.55	1446.94	1419.22	2741	1454.27	1458.75	1419.61	1997.51	2825.88	2106.48
10740013CTX1	1430.26	2684.55	2695.03	1513.74	5999.5	2624.88	1476.97	2702.07	2695.46	2070.23	1935.99	1531.88	1475.89	2713.06	1559.62	2799	1502.97	2011.18	1638.45	2753.76	1473.89	1711.97	2697.51	2661.56	2672.04	2635.66	4105.95	1480.7	1536.51	1552.28	2718.6	2697.82	2783.68	1382.31	4086.93	2703.77	2687.56	2712.73	2032.57	1846.9	1479.22	1431.78	2687.24	1485.11	1482.21	1427.09	2000.84	2789.68	2120.98
10660013CTX1	1375.41	2805.69	2808.78	1549.06	6041.44	2756.15	1407.94	2832.6	2811.71	2047.89	1901.49	1495.94	1415.18	2824.06	671.635	2889.37	1536.85	1999.74	1597.2	2872.73	447.003	1688.21	2786.38	2791.39	2810.21	2772.27	4156.36	95.1012	630.929	1505.87	2816.33	2815.38	2878.25	1391.63	4149.69	2819.14	2821.5	2820.56	2030.62	1895.07	448.221	382.201	2809.01	455.815	534.411	1408.54	1992.12	2882.4	2131.97
104422X1	1368.16	2766	2796.33	1425.7	6035.94	2698.18	1391.02	2810.36	2788.89	2050.78	1911.1	1432.74	1328.14	2813.34	1502.21	2857.38	1476.19	2004.74	1493.66	2839.12	1412.63	1600.77	2750.86	2732.54	2776.85	2723.85	4198.21	1458.83	1478.47	1457.09	2780.67	2792.71	2843.2	1355.53	4181.46	2801.91	2776	2810.38	2017.4	1897.2	1414.72	1394.42	2767.81	1420.61	1422.62	1372.06	2007.85	2847.55	2115.12
10730026CTX1	1372.53	2726.08	2713.15	1445.59	5989.79	2671.99	1386.25	2745.47	2745.44	2049.13	1922.34	1503.84	1356.02	2751.78	1580.01	2829.42	1417.84	2003.42	1624.37	2782.57	1488.8	1697.06	2696.38	2692.85	2726.76	2669.58	4117.84	1510.61	1558.57	1535.96	2749.73	2749.35	2815.44	1258.6	4115.61	2756.64	2738.47	2725.53	2016.8	1891.92	1491.35	1452.32	2729.49	1498.08	1465.05	1347.12	1991.57	2819.77	2137.87
103732X1	1403.17	2809.49	2807.68	1568.29	6068.66	2762.3	1436.26	2842.57	2798.42	2059.67	1925.53	1521.85	1441.36	2821.12	678.17	2888.52	1547.56	2020.64	1602.11	2864.41	453.63	1711.31	2801.84	2784.72	2800.63	2772.92	4178.59	0	655.837	1535.39	2832.81	2799.64	2875.26	1421.77	4175.14	2809.32	2825.24	2819.57	2039.47	1897.58	450.436	403.428	2823.17	461.844	558.115	1437.38	2009.92	2879.58	2129.1
10820027CTX1	1365.33	2700.27	2715.74	1407.36	5981.08	2633.14	1314.03	2709.34	2743.9	2068.96	1930.21	1430	1324.99	2716.16	1533.25	2809.99	1341.28	2007.02	1560.63	2769.09	1433.65	1653.21	2693.19	2656.82	2714.43	2646.23	4113.89	1464.43	1493.49	1486.21	2717.98	2748.33	2794.72	1253.62	4108.01	2755.2	2713.61	2734.93	2026.44	1879.02	1437.03	1424.02	2694.98	1443.22	1423.27	1253.54	2001.31	2800.59	2145.77
108512X1	1488.13	2849.52	2869.55	1601.38	6105.95	2778.66	1453.72	2875.33	2826.82	2093.86	1949.47	1447.29	1497.45	2878.96	1639.16	2909.54	1595.91	2050.44	0	2867.68	1504.88	1559.9	2782.67	2796.21	2849.49	2802.47	4252.6	1602.11	1640.61	1560.05	2864.28	2829.96	2900.64	1530.96	4255.25	2836.46	2853.74	2887.17	2055.57	1881.46	1501.97	1535.51	2861.32	1512.59	1570.94	1506.7	2050.81	2899.42	2182.62
NC_000913,3	2539.35	353.874	1580.66	2649.36	5170.25	517.271	2574.45	389.955	1210.93	2479.19	2523.17	2550.35	2579.1	791.017	2528.05	817.054	2627.06	2491.05	2696.77	1138.33	2656.24	2662.72	1224.64	413.931	485.246	727.626	3471.85	2668.23	2500.83	2582.97	1562.38	1214.27	801.556	2580.27	3471.81	1225.14	361.044	1622.62	2516.85	2549.27	2661.6	2627.09	349.481	2646.55	2604.56	2546.41	2475.27	807.137	2644.14
10220027CTX1	2708.13	1630.79	131.157	2755.38	5808.85	1679.35	2734.43	1584.56	1775.91	2594.12	2613.55	2711.68	2735.73	1723.56	2720.84	1799.72	2748.64	2563.75	2869.84	1661.99	2739.36	2755.84	1781.56	1678.15	1670.77	1688.92	3900.64	2805.21	2677.55	2686.1	1517.45	1777.59	1788.99	2732.68	3872.99	1782.84	1657.24	114.862	2595.14	2646.15	2741.59	2729.76	1605.56	2738.92	2734.89	2703.33	2620.69	1793.03	2723.03
10800028CTX1	2730.38	1640.07	0	2775.45	5824.96	1682.37	2752.54	1589.34	1782.96	2603.64	2642.21	2722.95	2755.95	1733.52	2716.39	1792.78	2753.64	2586.53	2869.55	1682.38	2744.45	2773.37	1805.02	1685.94	1665.42	1690.38	3900.81	2807.68	2685.61	2701.05	1532.69	1786.44	1780.59	2750.96	3876.1	1792.99	1663.45	36.6366	2615.42	2660.87	2747.51	2736.62	1612.1	2745.36	2764.75	2727.35	2628.84	1786.26	2741.65
10570026CTX1	2745.66	1674.97	36.6366	2792.12	5851.22	1714.03	2766.66	1622.98	1803.46	2617.53	2653.82	2737.69	2770.92	1757.82	2725.94	1818.42	2771.22	2599.25	2887.17	1700.79	2754.48	2786.91	1823.51	1718.87	1697.73	1718.73	3923.18	2819.57	2696.15	2713.65	1537.88	1805.1	1807.74	2763.5	3897.06	1810.31	1696.66	0	2628.26	2672.94	2755.32	2749.34	1645.93	2755.5	2774.38	2741.86	2641.09	1812.95	2755.59
10370014CTX1	2719.14	471.002	1665.42	2872.83	5421.66	678.441	2747.4	502.974	1426.64	2676.31	2669.37	2712.05	2721.28	981.893	2767.92	1100.6	2748.75	2586.87	2849.49	1249.44	2771.97	2757.6	1361.71	522.798	0	910.567	3751.97	2800.63	2762.62	2686.02	1694.37	1427.58	1087.29	2759.53	3696.89	1436.68	469.355	1697.73	2666.1	2690.58	2774.22	2788.62	476.209	2762.32	2777.1	2724.63	2704.1	1094.25	2617.49
11020013CTX1	2684.27	61.5802	1623.49	2778.57	5342.12	556.384	2724.8	184.311	1305.04	2626.19	2623.59	2691.81	2712.87	880.754	2680.56	1004.13	2752.98	2585.77	2841.23	1237.21	2770.43	2779.82	1330.3	495.165	457.541	827.195	3695.07	2799.69	2554.73	2687.05	1652.07	1306.4	990.104	2715.32	3684.17	1316.3	77.12	1658.45	2621.12	2678.37	2775.29	2762.99	67.3512	2761.76	2729.98	2689.07	2652.96	995.795	2679.84
10750013CTX1	2685.72	66.4937	1624.36	2773.34	5359.89	557.301	2726.85	185.551	1307.72	2631.95	2623.92	2691.58	2713.01	881.444	2682.03	1008.25	2752.32	2590.81	2838.65	1235.49	2776.23	2774.61	1327.94	494.903	458.174	824.059	3693.58	2800.71	2552.68	2690.3	1652.9	1309.16	993.542	2714.03	3679.31	1319.26	72.548	1659.59	2615.31	2673.21	2780.63	2760.09	68.8141	2767.56	2726.94	2691.66	2652.11	999.764	2685.09
10010014CTX1	2698.04	69.9311	1619.17	2801.97	5380.48	565.666	2746.82	188.324	1311.84	2653.3	2650.05	2727.01	2747.31	887.802	2686.29	1019.07	2769.27	2619.81	2850.35	1241.73	2796.03	2786.56	1344.84	506.49	475.415	836.523	3716.42	2798.58	2576.44	2714.56	1664.69	1313.32	1005.25	2735.45	3695.57	1322.75	75.7461	1653.82	2633.21	2677.76	2800.76	2766.67	90.5056	2788.47	2752.66	2707.4	2673.37	1010.24	2688.98
107721X1	2701.61	55.877	1641.93	2789.63	5376.62	561.028	2747.31	180.879	1310.46	2636.25	2635.4	2707.7	2732.25	888.826	2690.66	1016.82	2765.02	2601.49	2850.79	1246.42	2789.78	2790.96	1326.59	498.575	470.74	836.359	3701.8	2810.43	2570.56	2698.24	1667.4	1311.98	1002.5	2729.58	3697.41	1324.06	91.5964	1676.39	2627.58	2687.25	2794.65	2767.87	83.0743	2781.03	2734.83	2705.07	2669.85	1008.09	2694.95
10500028CTX1	2736.19	872.754	1725.74	2847.24	5452.15	895.318	2770.48	930.447	1448.87	2646.66	2643.92	2737.7	2770.25	328.094	2765	641.593	2765.03	2610.28	2854.66	1301.39	2801.01	2722.48	1292.7	921.216	928.985	308.735	3769.49	2834.68	2738.29	2713.24	1707.14	1450.01	635.402	2754.06	3755.66	1456.48	878.814	1749.64	2674.07	2654.17	2794.94	2777.17	872.86	2795.52	2758.9	2740.8	2670.01	638.113	2730.41
100722X1	2696.08	0	1640.07	2792.2	5370.37	568.323	2749.34	180.926	1305.43	2634.76	2634.13	2710.71	2734.42	890.214	2690.23	1015.73	2770.19	2605.99	2849.52	1242.82	2791.44	2783.52	1335.39	493.387	471.002	842.649	3713.04	2809.49	2568.77	2703.54	1669.77	1307.39	1002.17	2736.14	3707.99	1318.71	87.7733	1674.97	2628.81	2684.97	2795.66	2776.69	93.4628	2783.32	2735.67	2708.34	2667.01	1007.1	2689.66
10780027CTX1	2698.49	156.208	1631.41	2789.12	5401.77	615.348	2737.38	249.607	1357.95	2609.5	2622.65	2697.06	2719.38	909.578	2677.25	1029.95	2759.66	2602.82	2833.36	1285.84	2781.13	2773.33	1361.05	523.008	488.968	843.715	3730.75	2812.28	2538.57	2640.97	1710.02	1359.54	1017.52	2721.58	3725.64	1370.24	165.805	1664.84	2640.02	2678.09	2783.54	2767.34	107.983	2773.25	2736.39	2694.86	2662.46	1022.01	2697.89
110011X1	2712.89	93.4628	1612.1	2795.55	5382.69	575.321	2752.03	185.721	1319.69	2609.14	2620.94	2712.54	2732.09	902.059	2692.87	1010.38	2773.82	2603.02	2861.32	1239.69	2790.79	2802.41	1345.5	504.356	476.209	839.489	3720.51	2823.17	2554.36	2705.72	1677.57	1321.47	998.184	2733.8	3700.6	1332.64	107.653	1645.93	2639.29	2697.75	2794.39	2778.02	0	2781.82	2746.6	2710.66	2666.71	1001.23	2699.65
10060026CTX1	2702.97	87.3315	1610.7	2807.12	5372.44	577.538	2753.72	172.281	1322.85	2628.93	2635.94	2723.16	2744.15	898.052	2707.95	1021.94	2790.1	2618.64	2864.92	1246.41	2806.58	2807.43	1344.58	506.734	484.132	843.597	3725.7	2822.17	2582.96	2716.39	1679.43	1324.3	1008.23	2738.54	3704.08	1333.98	91.2872	1644.01	2651.89	2696.64	2810.72	2792.34	66.6582	2799.24	2757.22	2713.99	2687.29	1013.59	2694.38
102711Y1	2706.05	89.3527	1645.63	2793.48	5370.41	574.543	2753.67	192.767	1318.83	2636.54	2629.93	2715.85	2732.6	893.733	2703.62	1009.26	2772.57	2612.69	2849.95	1250.17	2785.36	2797.9	1341.4	503.865	478.601	844.232	3717.53	2819.24	2598.48	2711.06	1673.4	1319.88	1000.19	2734.06	3710.28	1331.19	89.8614	1679.8	2631.7	2688.22	2791.92	2775.68	99.0121	2775.73	2747.82	2711.11	2670.02	1000.87	2683.04
101611Y1	2715.38	212.665	1563.61	2813	5425.5	649.106	2758.97	191.66	1365.21	2628.94	2643.9	2729	2761.02	956.412	2722.44	1072.68	2778.5	2628.67	2860.21	1265.05	2797.09	2813.7	1370.36	546.61	508.636	886.536	3764.13	2811.96	2585.58	2745.87	1675.65	1367.41	1060.29	2746.98	3711.95	1377.83	232.38	1595.59	2658.26	2694.23	2803.42	2770.88	193.256	2789.13	2767.25	2728.87	2678.71	1064.31	2695.72
10810013CTX1	2695.58	890.769	1612.16	2827.09	5529.76	878.687	2725.36	927.988	1343.53	2674	2673.3	2722.08	2717.34	831.064	2765.08	1038.08	2760.68	2621.54	2835.34	1271.41	2772.63	2702.81	1282.74	921.6	947.246	795.662	3687.67	2812.78	2738.42	2691.87	1651.86	1345.21	1028.15	2721.83	3701.28	1351.05	907.61	1635.08	2626.04	2663.94	2774.93	2749.65	888.041	2764.95	2745.34	2708.48	2649.89	1032.51	2754.07
10710027CTX1	2714.32	87.7733	1663.45	2810.07	5376.87	576.089	2764.17	204.669	1318.72	2650.88	2633.2	2716.05	2745.09	893.751	2706.66	1014.71	2783.99	2627.25	2853.74	1251.26	2792.2	2790.81	1345.18	506.059	469.355	848.166	3728.58	2825.24	2600.86	2709.45	1672.85	1320.26	1004.34	2750.6	3708.28	1328.95	0	1696.66	2636.49	2690.09	2796.62	2784.05	107.653	2785.78	2759.23	2722.57	2678.3	1007.49	2684.28
108721X1	2732.92	274.22	1567.23	2819.31	5419.46	702.555	2751.07	204.42	1435.56	2664.5	2676.9	2729.18	2778.92	1017.7	2754.06	1118.04	2799.75	2617.05	2887.18	1309.22	2811.02	2828.65	1427.55	594.826	566.65	955.545	3787.86	2862.91	2685.96	2734.86	1718.8	1437.65	1102.96	2770.11	3747.09	1447.69	290.467	1598.35	2680.06	2743.83	2814.98	2813.09	259.331	2803.23	2789.88	2730.87	2683.64	1108.82	2700.18
10470027CTX1	2707.69	90.8062	1648.39	2787.97	5377.71	568.678	2745.63	190.534	1322.19	2636.91	2634.25	2705.65	2723.56	894.14	2702.84	1011.42	2766.68	2611.03	2852.21	1252.61	2784.22	2795.56	1339.07	499.771	471.304	838.802	3710.36	2821.24	2591.56	2702.88	1664.59	1323.38	1002.85	2729.98	3703.93	1332.21	91.5668	1682.58	2629.54	2694.04	2790.26	2772.31	91.7027	2774.78	2743.13	2706.63	2663.89	1003.7	2695.87
10540026CTX1	2655.89	564.401	1677.7	2762.65	5416.28	15.5336	2665.21	611.61	1397.07	2670.78	2661.96	2661.43	2674.35	890.974	2691.62	1087.14	2711.79	2627.51	2775.59	1284.43	2733.4	2731.35	1300.4	649.446	675.187	817.729	3697.42	2759.29	2652.83	2646.23	1646.59	1399.32	1073.86	2680.67	3695.83	1408.65	572.558	1709.79	2603.68	2646.36	2735.55	2709.99	571.74	2726	2666.4	2641.67	2637.57	1078.49	2743.75
10430027CTX1	2717.99	180.926	1589.34	2814.9	5401.01	615.761	2738.01	0	1355.78	2660.49	2677.23	2727.96	2769.2	942.299	2759.14	1044.15	2804.56	2625.08	2875.33	1260.53	2813.97	2827.65	1367.84	522.477	502.974	887.152	3757.91	2842.57	2692.56	2744.94	1704.37	1358.13	1030.42	2754.76	3715.55	1365.65	204.669	1622.98	2667.41	2689.57	2818.64	2819.53	185.721	2806.27	2797.02	2708.44	2676.5	1036.1	2699.71
109812X1	2716.7	1669.77	1532.69	2834.79	5777.15	1650.04	2740.63	1704.37	1782.32	2708.93	2690.64	2686.86	2750.78	1687.37	2770.94	1773.06	2778.11	2639.69	2864.28	1709.72	2782.83	2812.23	1732.58	1662.11	1694.37	1636.62	3887.75	2832.81	2758.56	2711.99	0	1783.53	1763.07	2754.16	3866.01	1792.24	1672.85	1537.88	2604.5	2682.16	2787.63	2764.62	1677.57	2783.8	2824.11	2732.09	2663.51	1766.11	2747.29
10360028CTX1	2660.08	568.323	1682.37	2766.8	5421.08	0	2666.69	615.761	1400.78	2674.66	2665.24	2665.84	2678.98	893.324	2693.41	1090.53	2714.23	2632.14	2778.66	1287.16	2737.26	2735.17	1303.26	651.972	678.441	819.556	3702.28	2762.3	2654.31	2648.56	1650.04	1402.86	1077.18	2683.59	3701.94	1411.6	576.089	1714.03	2606.84	2647.68	2739.13	2713.94	575.321	2729.91	2668.6	2645.49	2642.45	1082.14	2749.09
108011X1	2758.8	1242.82	1682.38	2854.48	5578.08	1287.16	2805.86	1260.53	878.007	2675.4	2730.84	2789.64	2795.26	1339.44	2804.1	1380.13	2765.48	2646.44	2867.68	0	2809.05	2818.41	1434.54	1237.85	1249.44	1294.12	3798.35	2864.41	2777.29	2766	1709.72	878.818	1371.87	2797.13	3803.79	886.42	1251.26	1700.79	2723.47	2722.95	2810.47	2816.62	1239.69	2808.86	2842.46	2766.08	2686.19	1373.06	2732.22
108021X1	2760.75	1243.31	1684.37	2853.43	5579.85	1286.65	2806.71	1260.52	881.397	2676.61	2731.58	2792.49	2795.2	1341.32	2804.73	1382.59	2766.41	2646.34	2869.91	17.9776	2811.91	2821.05	1435.5	1237.98	1249.27	1294.08	3800.35	2865.26	2779.85	2766.24	1710.32	881.942	1373.4	2797.09	3806.55	889.309	1252	1702.67	2724.03	2724.54	2812.94	2816.59	1239.81	2811.15	2845.29	2766.98	2687.72	1375.76	2732.59
10670026CTX1	2705.96	1335.39	1805.02	2818.37	5626.05	1303.26	2728.89	1367.84	1517.62	2688.84	2713.14	2683.32	2722.06	1280.67	2829.41	1478.55	2745.26	2637.66	2782.67	1434.54	2762.45	2758.46	0	1352.39	1361.71	1232.82	3764.49	2801.84	2796.59	2684.75	1732.58	1519.52	1465.78	2717.89	3751.76	1524.36	1345.18	1823.51	2641.59	2680.53	2765.43	2751.63	1345.5	2758.84	2766.9	2682.86	2606.69	1470.52	2776.93
10420013CTX1	2658.4	842.649	1690.38	2790.05	5476.19	819.556	2693.54	887.152	1392.01	2658.37	2651.34	2648.55	2700.42	347.931	2726.46	674.915	2732.79	2637.45	2802.47	1294.12	2764.52	2749.25	1232.82	854.325	910.567	0	3690.96	2772.92	2680.67	2656.78	1636.62	1396.01	668.005	2668.57	3663.87	1404.17	848.166	1718.73	2598.57	2640.14	2769.59	2725.61	839.489	2761.39	2742.47	2668.19	2647.27	671.364	2737.16
10970028CTX1	2631.36	415.709	1664.09	2748.37	5334.83	549.565	2669.89	450.231	1329.14	2636.33	2664.51	2630.13	2659.51	832.823	2729.5	981.398	2702.03	2621.86	2762.18	1181.58	2743.39	2631.02	1273.37	431.179	463.87	737.853	3651.59	2757.59	2684.44	2619.08	1651.24	1332.34	966.705	2661.35	3589.2	1340.5	426.556	1699.51	2551.94	2624.95	2744.2	2725.13	421.479	2735.72	2719.05	2650.72	2595	974.011	2694.96
103711X1	2762.16	1241.75	1684.77	2856.75	5580.56	1285.1	2808.44	1259.28	881.852	2678.38	2734.29	2792.43	2797.23	1342.28	2804.92	1382.34	2769.5	2646.52	2870.88	20.4305	2811.17	2822.25	1435.21	1235.87	1247.34	1294.13	3799.61	2865.57	2779.48	2767.83	1711.4	881.71	1374.07	2800.02	3805.78	889.263	1250.52	1701.72	2726.14	2725.78	2812.02	2816.91	1238.39	2810.54	2844.56	2769.41	2688.83	1375.93	2734.22
10240027CTX1	2769.56	167.113	1671.66	2859.32	5414.55	646.49	2806.57	224.33	1375.23	2625.47	2659.71	2772.03	2796.96	959.231	2720.5	1067.78	2772.59	2629.24	2908.3	1269.76	2840.61	2822.91	1404.22	542.596	497.209	896.502	3764.78	2867.6	2676.56	2759.7	1733.22	1377.08	1054.3	2803.04	3771.91	1387.14	189.906	1707.08	2702.26	2755.97	2846.89	2843.64	167.166	2831.07	2815.48	2772.5	2716.09	1058.63	2733.05
103631Y1	2816.25	1689.76	1618.93	2919.41	5743.35	1685.04	2826.02	1693.35	1783.83	2739.43	2744.16	2809.98	2843.45	1775.84	2712.07	1807.96	2857.99	2665.77	2921.22	1748.79	2822.47	2896.11	1804.82	1735.17	1770.66	1722.74	3909.95	2853.8	2741.33	2809.75	1240.27	1785.7	1795.18	2849.95	3900.49	1795.49	1709.09	1624.27	2691.13	2768.31	2826.77	2815.79	1693.04	2823.63	2858.02	2820.76	2753.39	1800.31	2794.04
10270027CTX1	2673.41	850.752	1704.92	2795.95	5516.14	848.472	2702.13	912.397	1399.43	2675.02	2679.74	2681.54	2721.88	280.174	2747.48	606.878	2734.37	2650.35	2810.02	1301.98	2771.15	2755.23	1262.21	893.461	914.134	259.31	3684.47	2779.99	2719.63	2660.47	1658.73	1403	598.742	2690.72	3685.2	1409.74	852.06	1731.75	2633.21	2647.96	2774.43	2738.57	857.106	2767.13	2761.31	2692.01	2637.16	603.498	2744.33
109211X1	2862.13	2347.8	2193.56	2961.39	6030.75	2325.73	2877	2351.08	2500.49	2683.94	2723.79	2885.64	2867.51	2363.42	2872.14	2430.14	2792.45	2663.52	2973.63	2364.34	2897.69	2933.42	2396.18	2343.35	2336.19	2287.87	4062.13	2920.6	2879.47	2856.6	2174.33	2504.77	2416.68	2837.29	4027.61	2513.47	2367.88	2199.17	2703.64	2740.47	2901.79	2893.66	2334.64	2902.84	2889.32	2839.92	2702.71	2422.04	2767.5
103421Y1	2680.1	1589.03	1257.2	2768.32	5724.38	1587.68	2707.45	1649.16	1703.24	2645.88	2683.56	2663.38	2698.13	1643.68	2681.73	1658.17	2698.18	2651.7	2842.15	1662.34	2734.11	2787.7	1718.23	1609.44	1654.51	1557.96	3798.9	2772.98	2670.02	2665.74	1471.49	1704.48	1643.52	2730.48	3792.17	1714.41	1601.1	1263.08	2634.95	2645.27	2735.06	2720.56	1586.3	2734.92	2760.46	2693.61	2615.16	1650.25	2747.43
105421X1	2663.34	846.427	1712.94	2790.21	5509.48	854.229	2695.59	917.542	1407.65	2677.46	2666.63	2674.27	2698.19	281.269	2760.95	614.174	2754.99	2653.52	2791.56	1298.73	2762.39	2751.76	1277.81	883.8	931.001	263.633	3721.46	2779.6	2712.76	2670.26	1665.09	1411.37	606.536	2682.27	3708.54	1419.82	851.418	1739.27	2635.57	2661.27	2762.73	2750.28	852.052	2759.04	2757.07	2681.33	2647.08	609.005	2744.94
107432X1	2648.47	413.146	1695.01	2789.59	5348.37	607.929	2696.04	434.481	1348.28	2695.18	2687.83	2674.31	2692.01	877.747	2734.34	996.409	2733.65	2645.22	2811.55	1251.15	2748.79	2758.56	1322.15	473.582	427.294	823.011	3652.02	2779.76	2707.18	2698.59	1603.69	1349.69	985.01	2683.14	3624.18	1360.48	423.244	1729.36	2624.75	2661.71	2753.47	2756.92	411.423	2740.26	2762.14	2663.16	2598.67	989.565	2648.72
109221Z1	2872.91	2364.1	2202.67	2975.22	6045.76	2338.31	2886.21	2367.07	2515.46	2698.72	2736.37	2896.94	2879.71	2376.37	2883.77	2443.05	2805.61	2674.68	2985.61	2376.72	2907.7	2943.8	2408.41	2357.34	2349.72	2299.73	4072.88	2929.98	2889.1	2864.89	2181.56	2517.11	2430.07	2846.25	4043.17	2526.57	2383.24	2207.54	2717.97	2748.86	2910.78	2902.34	2350.26	2914.25	2898.42	2850.19	2715.79	2434.85	2779.78
10520026CTX1	2663.99	434.02	1706.62	2802.9	5371.1	622.349	2687.63	440.058	1402.5	2684.46	2695.45	2679.19	2698.36	894.799	2771.44	1048.02	2741.72	2650.61	2817.54	1270.43	2771.36	2691.9	1306.12	466.054	362.801	819.531	3696.27	2774.57	2739.44	2672.58	1696.87	1403.97	1034.49	2700.83	3640.51	1413.06	443.987	1740.8	2633.99	2631.83	2775.25	2764.48	434.167	2762.87	2755.01	2683.43	2625.51	1041.46	2646.71
10090027CTX1	2766.81	330.89	1672.31	2871.85	5484.04	796.979	2819.06	415.386	1348.36	2670.97	2706.16	2786.24	2816.6	1049.61	2752.63	1164.63	2835.08	2678.86	2902.11	1302.14	2832.99	2850.94	1108.58	730.011	699.971	984.477	3751.5	2851.09	2647.36	2752.07	1756.7	1348.62	1152.02	2789.62	3748.19	1358.56	328.77	1702.44	2681.39	2730.39	2836.51	2808.48	334.635	2825.91	2813.49	2779.37	2703.9	1156.99	2734.08
106731X1	2747.63	1615.84	1271.83	2794.66	5715.38	1622.45	2738.87	1642.74	1685.72	2721.9	2748.23	2717.79	2743.94	1672.61	2758.53	1664.91	2733.1	2671.91	2881.51	1676.51	2759.97	2834.86	1751.87	1587.95	1680.94	1610.26	3795.36	2826.22	2760.64	2711.43	1507.5	1690.17	1651.9	2774.06	3795.58	1699.51	1625.52	1279.26	2675.83	2698.33	2766.89	2773.53	1617.2	2761.62	2809.27	2741.35	2672.28	1657.87	2772.52
10950027CTX1	2670.64	493.387	1685.94	2775.57	5347.03	651.972	2693.36	522.477	1314.23	2685.72	2700.49	2675.44	2696.37	925.339	2758.5	975.476	2722.59	2664.53	2796.21	1237.85	2727.8	2730.66	1352.39	0	522.798	854.325	3697.05	2784.72	2731.63	2681.34	1662.11	1315.59	966.068	2716.86	3682.24	1323.51	506.059	1718.87	2550.5	2679.83	2732.34	2720.45	504.356	2721.01	2751.94	2676.92	2627.73	969.378	2726.97
101712X1	2781.15	921.777	1665.99	2864.53	5547.84	965.345	2795.69	934.43	1404.01	2732.78	2760.27	2792.72	2799.28	911.887	2841.49	1021.02	2818.72	2661.34	2915.46	1274.36	2828.64	2855.41	1365.37	924.469	964.339	885.602	3743.49	2901.63	2823.22	2745.35	1681.68	1404.11	1012.81	2803.81	3730.52	1414.43	928.147	1690.58	2614.59	2767.52	2830.75	2834.03	921.467	2822.5	2846.38	2774.95	2676.58	1015.9	2777.31
105811X1	2684.98	1274.83	1768.65	2770.24	5634.14	1381.66	2747.94	1332.71	82.9774	2702.78	2694.81	2703.54	2728.15	1434.49	2755.24	1456	2730.16	2689.37	2821.48	859.971	2745.02	2796.54	1489.34	1290.48	1418.43	1381.53	3834.69	2788.44	2705.3	2693.34	1765.42	83.3585	1450.27	2710.96	3854.59	85.3105	1289.13	1787.35	2697.01	2670.02	2752.47	2736.32	1286.5	2743.65	2749.05	2692.41	2661.25	1449.03	2798.57
106211X1	2708.81	916.476	1735.7	2766.68	5506.06	1006.32	2729.59	987.093	1397.03	2613.43	2718.33	2713.99	2715.81	578.294	2704.06	248.445	2772.48	2681.69	2837.49	1330.03	2779.7	2825.99	1378.48	898.371	1025.14	566.77	3696.72	2802.5	2635.71	2708.86	1675.88	1399.09	245.763	2722.97	3686.18	1406.99	927.685	1764.28	2643.01	2707.77	2783.79	2750.58	907.473	2776.48	2776.43	2702.24	2571.82	245.938	2787.62
104922X1	2734.54	890.214	1733.52	2852.3	5579.46	893.324	2746.79	942.299	1449.19	2758.6	2744.36	2732.3	2776.1	0	2810.23	621.692	2794.94	2697.09	2878.96	1339.44	2798.42	2812.87	1280.67	925.339	981.893	347.931	3791.28	2821.12	2774.74	2739.55	1687.37	1451.07	615.817	2742.01	3763.45	1459.78	893.751	1757.82	2674.16	2721.99	2802.36	2781.47	902.059	2793.7	2796.41	2721.16	2709.78	617.888	2778.23
102231X1	2690.56	1531.38	1940.74	2800.58	5687.6	1514.03	2738.78	1580.15	1667.35	2722.66	2731.53	2672.55	2749.65	1499.7	2741.95	1676.68	2752.32	2708.83	2818.15	1607.5	2748.57	2761.28	1373.89	1543.47	1560.32	1434.81	3790.84	2766.7	2712.75	2701.61	1860.1	1670.11	1663.66	2708.67	3779.44	1676.66	1545.4	1963.18	2691.86	2715.22	2752.34	2716.51	1537.01	2745.41	2762.8	2713.63	2710.96	1668.58	2807.84
10260027CTX1	2683.65	1523.57	1945.71	2730.58	5683.8	1509.57	2742	1572.53	1685.2	2722.32	2723.63	2677.74	2751.41	1504.53	2752.06	1681.79	2764.38	2696.84	2830.57	1624.88	2764.65	2760.38	1369.11	1541.48	1561.16	1445.47	3796.18	2792.41	2710.83	2703.04	1862.29	1688.01	1669.13	2714.77	3790.47	1693.14	1538.59	1968.83	2712.89	2723.78	2770.12	2718.38	1528.08	2760.35	2753.16	2715.28	2700.79	1672.97	2819.05
10120027CTX1	2689.34	1280.36	1777.62	2790.97	5640.36	1381.17	2754.92	1328.75	55.4484	2720.09	2712.56	2712.46	2729.33	1436.73	2769.33	1460.04	2747.02	2700.47	2821.89	876.459	2761.64	2801.79	1494.51	1293.68	1417.64	1384.36	3838.3	2802.22	2718.7	2703.99	1768.39	56.6684	1456.64	2723.95	3859.46	52.7676	1292.45	1797.17	2714.62	2689.02	2767.19	2752.99	1291.21	2757.67	2764.03	2703.73	2672.89	1452.46	2815.26
10530026CTX1	2755.95	911.691	1653.74	2854.34	5587.32	961.211	2785.54	936.651	1385.14	2727.71	2739.93	2791.38	2786.05	902.153	2823.39	1059.34	2824.38	2698.84	2900.82	1314.35	2821.11	2802.08	1340.62	921.393	977.567	872.403	3727.35	2890.97	2809.85	2743.35	1672.51	1385.91	1048.56	2788.12	3723.91	1392.58	922.974	1676.65	2611.9	2759.55	2823.28	2791.15	919.095	2814.09	2836.29	2768.21	2683.92	1053.16	2810.45
108132X1	2816.4	1007.1	1786.26	2865.18	5504.43	1082.14	2813.94	1036.1	1465.31	2675.41	2790.41	2811.22	2792.37	617.888	2765.77	14.1268	2842.72	2715.38	2899.42	1373.06	2827.72	2903.17	1470.52	969.378	1094.25	671.364	3780.41	2879.58	2731.68	2800.71	1766.11	1467.56	28.418	2821.1	3784.53	1475.5	1007.49	1812.95	2718.65	2755.51	2830.08	2842.1	1001.23	2824.15	2858.52	2800.41	2573.88	0	2774.42
107431Y1	2770.65	1514.69	1861.02	2849.57	5758.9	1491.23	2806.72	1579.65	1609.08	2665.08	2779.6	2782.35	2818.7	1477.05	2671.67	1551	2823.04	2718.87	2872.55	1516.99	2805.18	2841.66	1402.25	1557.58	1578.38	1444.02	3849.25	2857.56	2675.29	2763.2	1862.15	1612.38	1540.96	2778.98	3837.68	1618.93	1527.22	1878.77	2743.49	2769.92	2805.93	2779.9	1521.73	2801.65	2816.29	2799.61	2635.87	1545.67	2842.53
107611X1	2784.27	1174.52	1670.01	2869.91	5633.52	1188.81	2809.1	1204.11	1226.25	2729.83	2758.99	2763.7	2802.75	1213.85	2802	1295.55	2808.16	2727.74	2881.35	1197.69	2832.87	2849.43	1328.36	1184.59	1233.5	1132.63	3811.58	2867.85	2792.54	2761.95	1682.57	1229.3	1283.59	2792.7	3767.99	1237.17	1179.69	1692.22	2644.49	2755.05	2837.88	2813.94	1173.63	2832.54	2844.05	2798.68	2694.48	1288.5	2822.68
106012X1	2811.21	1002.17	1780.59	2862.45	5505.17	1077.18	2810.33	1030.42	1467.05	2672.18	2791.32	2809.69	2792.93	615.817	2763.75	29.151	2837.02	2720.14	2900.64	1371.87	2825.83	2903.57	1465.78	966.068	1087.29	668.005	3772.51	2875.26	2728.83	2797.81	1763.07	1469.13	0	2816.47	3776.06	1477.89	1004.34	1807.74	2713.56	2752.3	2826.93	2838.48	998.184	2822.98	2854.66	2797.75	2571.18	28.418	2775.23
108121X1	2818.66	1006.49	1787.77	2870.03	5507.48	1083.65	2819.08	1036.4	1468.56	2680.35	2794.51	2814.31	2795.18	620.747	2767.29	15.427	2846.83	2719.56	2903.56	1375.81	2829.64	2906.48	1474.78	969.518	1093.87	674.063	3781.77	2881.96	2732.68	2803.68	1769.88	1469.89	29.8318	2823.65	3785.08	1478.8	1007.27	1814.57	2724.5	2758.09	2831.04	2843.04	1002.16	2827.85	2860.24	2805.51	2577.78	16.4676	2779.18
106931X1	2710.68	1305.43	1782.96	2810.8	5675.45	1400.78	2770.37	1355.78	0	2729.21	2737.85	2732.44	2754.2	1449.19	2773.65	1473.61	2751.04	2724.74	2826.82	878.007	2763.46	2821.05	1517.62	1314.23	1426.64	1392.01	3848.65	2798.42	2735.61	2719.23	1782.32	24.1872	1467.05	2741.79	3872.7	27.5285	1318.72	1803.46	2723.38	2697.93	2770.61	2766.11	1319.69	2762.73	2789.19	2726.09	2687.34	1465.31	2807.92
106412X1	2713.58	1307.39	1786.44	2811.76	5681.06	1402.86	2774.06	1358.13	24.1872	2733.24	2739.89	2735.64	2756.26	1451.07	2774.65	1474.83	2755.71	2727.8	2829.96	878.818	2767.75	2822.83	1519.52	1315.59	1427.58	1396.01	3854.7	2799.64	2738.88	2722.62	1783.53	0	1469.13	2744.49	3878.65	29.0449	1320.26	1805.1	2727.26	2698.8	2773.01	2769.49	1321.47	2765.96	2793.3	2729.59	2690.8	1467.56	2810.67
106811X1	2715.83	1305.5	1787.2	2812.67	5679.2	1401.85	2772.8	1355.65	27.2635	2733	2740.78	2736.49	2758.87	1450.46	2775.17	1471.74	2755.36	2727.73	2830.11	881.042	2767.17	2822.73	1517.46	1314.49	1426.72	1394.19	3851.7	2799.57	2739.21	2723.27	1783.44	28.8857	1467.52	2743.08	3879.49	31.1833	1318.47	1805.81	2725.31	2699.93	2771.74	2768.59	1319.42	2764.63	2792.91	2727.46	2689.64	1465.05	2811.78
108112X1	2825.84	1015.73	1792.78	2875.03	5515.43	1090.53	2823.4	1044.15	1473.61	2685.44	2799.49	2820.56	2801.25	621.692	2773.91	0	2853.15	2725.09	2909.54	1380.13	2836	2911.3	1478.55	975.476	1100.6	674.915	3789.73	2888.52	2738	2808.84	1773.06	1474.83	29.151	2829.25	3793.24	1482.92	1014.71	1818.42	2727.85	2764.71	2837.41	2849.68	1010.38	2832.85	2866.2	2809.56	2581.97	14.1268	2784.75
107911X1	2718.5	1343.1	1802.94	2846.31	5650.27	1355.97	2746.74	1404.33	1593.78	2774.59	2734.49	2704.42	2753.95	1329.26	2794.31	1523.29	2756.53	2720.58	2843.07	1483.49	2809.34	2819.02	1199.87	1398.26	1430.93	1289.19	3774.97	2820.11	2750.08	2722.53	1791.55	1594.82	1510.01	2740.56	3754.13	1602.99	1345.88	1822.95	2695.71	2698.71	2809.45	2766.28	1349.11	2802.44	2792.72	2720.06	2749.92	1515.62	2835.66
10690028CTX1	2720.94	1318.71	1792.99	2821.58	5689.54	1411.6	2777.04	1365.65	27.5285	2743.03	2747.08	2743.82	2765.94	1459.78	2783.82	1482.92	2763.15	2736.4	2836.46	886.42	2776.17	2826.59	1524.36	1323.51	1436.68	1404.17	3860.18	2809.32	2745.28	2726.6	1792.24	29.0449	1477.89	2752.31	3888.43	0	1328.95	1810.31	2730.27	2709.36	2780.84	2774.41	1332.64	2773.1	2796.65	2734.42	2696.58	1475.5	2820.7
10640027CTX1	3365.17	1123.65	2332.47	3459.75	5406.51	1493.45	3408.62	1127.59	2176.67	3258.85	3293.06	3363.2	3422.23	1769.48	3289.06	1886.67	3381.95	3273.65	3500.6	2038.96	3468.34	3433.73	2146.31	1415.08	1349.16	1675.28	4218.14	3433.22	3252.78	3366.3	2487.37	2177.81	1869.75	3383.07	4234.78	2187.66	1128.73	2364.9	3301.79	3351.97	3473.45	3438.28	1090.42	3459.43	3416.39	3370.51	3334.1	1877.04	3340.45
105631X1	3687.42	3532.51	3618.48	3760.75	6281.97	3507.6	3689.68	3535.2	3693.08	3801.17	3771.95	3673.7	3696.51	3557.75	3803.67	3639.75	3718.62	3763.45	3787.73	3638.27	3726.23	3826.96	3534.21	3487.55	3538.46	3491.06	3115.1	3771.03	3791.8	3788.29	3659.87	3697.94	3623.69	3671.03	3136.8	3703.66	3546.12	3637.28	3766.29	3750.26	3737.96	3731.43	3540.84	3729.35	3726.66	3656.9	3720.22	3629.7	3832.02
107521X1	3699.51	3543.22	3626	3773.24	6285.94	3519.21	3699.66	3545.31	3701.65	3809.55	3778.61	3684.35	3709.35	3568.28	3814.38	3651.25	3730.31	3772.82	3798.04	3645.65	3735.55	3837.15	3545.06	3500.29	3549.51	3502.38	3118.6	3780.24	3801.04	3797.74	3673.02	3705.97	3634.57	3681.43	3144.1	3710.36	3556.28	3643	3773.96	3759.44	3746.82	3739.42	3552.14	3739.16	3734.89	3667.03	3728.44	3641.38	3840.22
10230028CTX1	3715.74	3536.86	3647.06	3796.86	6261.62	3531.12	3724.4	3555.68	3702.1	3816.4	3772.76	3716.7	3722.94	3579.3	3820.8	3639.65	3743.86	3785.68	3796.12	3654.41	3750.72	3838.68	3575.54	3479.23	3553.58	3516.84	3159.98	3807.96	3801.41	3818.39	3697.49	3708.24	3622.13	3714.27	3194.57	3710.9	3549.16	3666.1	3778.77	3771.33	3759.24	3753.38	3555.85	3754.04	3748.99	3696.03	3729.68	3630.65	3838.08
10600014CTX1	3705	3552.15	3633.16	3788.99	6294.16	3529.69	3708.87	3554.76	3706.54	3826.19	3789.27	3706.77	3723.21	3569.84	3819.83	3657.25	3747.54	3786.7	3812.92	3663.06	3741.63	3843.98	3560.17	3503.92	3561.66	3514.2	3129.73	3792.64	3801.44	3809.27	3689.5	3711.4	3643.42	3689.47	3160.72	3712	3565.83	3649.26	3786.46	3778.74	3752.98	3738.87	3562.79	3743.97	3739.19	3672.97	3730.36	3649.64	3856.98
107332X1	4147.72	3581.75	3855.18	4234.11	6296.43	3710.93	4163.74	3589.86	3864.05	4099.06	4118.05	4152.77	4144.24	3789.58	4201.82	3719.08	4130.92	4029.73	4224.42	3735.19	4176.02	4254.99	3763.58	3647.54	3602	3720.4	2508.73	4212.07	4147.41	4155.03	3889.21	3869.96	3703.36	4153.81	2999.89	3878.18	3583.67	3876.84	4127.13	4137.76	4189.9	4189.98	3582.77	4181.96	4207.7	4130.73	4068.44	3708.97	3896.67
101131Y1	4060.64	3653.76	3808.97	4159.43	6272.59	3663.77	4098.96	3665.56	3802.58	4120.89	4122.61	4049.35	4091.08	3756.11	4112.08	3772.78	4049.53	4099.91	4172.31	3757.72	4131.3	4190.16	3725.71	3623.69	3651.03	3632.3	2699.9	4121.57	4116.73	4094.25	3817.59	3810.95	3754.99	4057.74	2494.21	3821.94	3665.2	3830.83	4096.53	4085.63	4145.03	4122.1	3656.11	4133.52	4142.83	4045.24	4052.49	3761.84	4130.12
10850013CTX1	4116.67	3695.84	3868.93	4217.92	6263.52	3688.71	4157.05	3702.17	3862.24	4131.22	4150.03	4111.9	4152.08	3755.9	4148.66	3783.67	4113.4	4148.84	4250.49	3794.63	4201.79	4228.02	3744.66	3669.63	3683.6	3656.81	2753.16	4171.81	4151.12	4159.44	3862.73	3868.13	3766.37	4093.15	63.4273	3876.69	3696.94	3889.42	4158.05	4137.49	4213.63	4157.63	3689.59	4205	4201.43	4097.84	4090.24	3773.81	4199.16
10850014CTX1	4115.36	3705.7	3873.32	4215.92	6263.99	3704.36	4157.52	3712.83	3869.99	4130.11	4149.56	4111.48	4152.24	3761.73	4155.89	3792.24	4113.27	4150.24	4254.45	3802.54	4200.77	4237.14	3748.91	3679.4	3696.47	3663.4	2743.61	4171.96	4149.51	4161.23	3866.31	3876.66	3775.28	4094.31	57.203	3887.07	3711.7	3895.37	4159.18	4146.91	4213.77	4161.09	3697.67	4203.98	4199.16	4100.5	4088.55	3783.06	4201.57
10850027CTX1	4120.7	3707.99	3876.1	4220.5	6267.48	3701.94	4158.06	3715.55	3872.7	4133.4	4150.96	4115.37	4158.38	3763.45	4153.37	3793.24	4115.02	4153.99	4255.25	3803.79	4205.62	4231.89	3751.76	3682.24	3696.89	3663.87	2751.63	4175.14	4152.64	4163.01	3866.01	3878.65	3776.06	4097.87	0	3888.43	3708.28	3897.06	4162.28	4143	4218.17	4160.36	3700.6	4209.2	4204.6	4104.99	4093.51	3784.53	4205.26
10590028CTX1	4138.23	3713.04	3900.81	4210.4	6298.65	3702.28	4186.97	3757.91	3848.65	4168.11	4167.13	4164.26	4169.05	3791.28	4175.94	3789.73	4138.15	4149.26	4252.6	3798.35	4196.32	4278.32	3764.49	3697.05	3751.97	3690.96	0	4178.59	4172.32	4175.24	3887.75	3854.7	3772.51	4137.58	2751.63	3860.18	3728.58	3923.18	4149.83	4148.53	4209.64	4173.44	3720.51	4195.75	4198.35	4141.73	4122.74	3780.41	4263.78
10770027CTX1	5719.02	5062.94	5459.43	5739.15	5169.34	5111.73	5712.7	5069.92	5345.56	5645.96	5654.13	5676.55	5708.41	5263.14	5662.38	5208.4	5637.25	5605.53	5811.64	5259.08	5760.14	5764.28	5320.01	5069.33	5098.73	5173.4	5905.32	5768.92	5641.46	5663.06	5502.76	5351.89	5201.42	5682.11	5869.14	5360.26	5071.66	5490.76	5683.91	5720.96	5763.64	5746.09	5043.42	5760.08	5746.23	5678.86	5631.22	5197.64	5756.84
10550013CTX1	5773.39	5156.62	5532.02	5802.94	5184.27	5197.98	5768.89	5161.82	5423.99	5704.77	5702.73	5737.1	5765.64	5348.37	5720.71	5294.6	5694.09	5665.87	5864.51	5337.65	5815.45	5815.34	5403.8	5163.92	5193.37	5260.25	5950.4	5826.01	5694.71	5718.52	5577.87	5429.23	5288.92	5737.41	5917.19	5436.67	5163.78	5559.34	5742.22	5777.06	5818.24	5799.47	5136.3	5814.39	5801.48	5737.61	5688.22	5285	5817.15
10920013CTX1	5779.88	5221.2	5541.67	5772.83	5148.34	5276.91	5776.88	5240.21	5421.74	5819.56	5777.77	5739.49	5769.46	5359.85	5816.16	5244.57	5715.2	5720.36	5879.12	5400.78	5810.21	5876.01	5459.49	5207.56	5250.95	5281.44	5970.71	5813.21	5766.66	5747.78	5590.06	5428.74	5234.14	5765.25	5911.45	5433.45	5220.93	5571.07	5767.34	5790.3	5818.03	5767.88	5216.82	5809.95	5797.08	5764.25	5710.2	5236.51	5801.99
10830027CTX1	5763.64	5157.26	5530.72	5807.76	5253.35	5198.22	5779.25	5186.06	5471.75	5745.09	5739.81	5760.3	5776.1	5367.25	5724.85	5339.69	5759.96	5743.86	5863.83	5392.24	5836.05	5838.6	5423.96	5158.66	5233.77	5241.39	5954.69	5826.85	5697.58	5753.35	5587.59	5478.1	5327.74	5729.96	5909.24	5486.5	5180.69	5560.67	5750.89	5799.74	5842.3	5793.33	5134.66	5835.74	5799.33	5743.22	5717.08	5327.45	5864.26
109212X1	5809.8	5271.48	5580.65	5795.04	5147.8	5329.64	5808.19	5291	5465.88	5851.08	5812.47	5765.76	5796.36	5398.7	5838.74	5289.2	5738.31	5746.14	5915.85	5441.14	5825.06	5898.38	5502.94	5260.05	5295.88	5327.59	5995.52	5835.44	5800.48	5784.35	5630.46	5471.7	5277.29	5790.04	5932.56	5480.74	5265.9	5606.85	5805.19	5818.2	5830.09	5800.74	5267.97	5825.1	5827.95	5787.54	5741.53	5279.24	5826.24
108612X1	5841.38	5257.95	5580.45	5886.26	5342.83	5333.22	5861.28	5290.58	5506.02	5803.82	5836.18	5841.19	5851.56	5421.45	5793.14	5358.89	5824.42	5842.41	5905.11	5472.67	5890.24	5917.56	5503.15	5233.6	5313.09	5331.79	6020.16	5888.93	5786.47	5857.16	5669.63	5513.6	5343.14	5810.46	6018.99	5526.3	5265.93	5612.34	5838.73	5863.03	5895.2	5855.86	5245.28	5890.8	5875.1	5828.94	5801.43	5346.47	5885.05
10140027CTX1	5793.25	5224.98	5581.9	5803.07	5313.14	5365.24	5808.66	5257.48	5546.67	5856.37	5825.92	5789.55	5809.65	5443.62	5775.03	5435.58	5812.33	5831.89	5922.09	5513.24	5827.86	5915.06	5510.97	5207.68	5333.78	5367.66	6048.17	5827.2	5748.1	5838.52	5590.44	5555.37	5421.53	5783.01	6003.42	5562.65	5256.17	5606.09	5857.16	5884.28	5836.47	5799.37	5232.72	5828.87	5804.11	5786.18	5839.94	5426.13	5940.73
10240013CTX1	5804.49	5298.65	5601.04	5822.31	5314.41	5380.79	5829.56	5302.29	5553.23	5861.64	5868.54	5809.45	5845.21	5487.62	5861.01	5488.83	5830.06	5852.99	5940.24	5542.87	5918.45	5946.66	5535.78	5293.52	5389.78	5379.68	6067.49	5891.55	5845.87	5867.9	5659.24	5561.04	5471.68	5790.65	5991.9	5567.93	5321.41	5626.16	5891.18	5871.88	5925.04	5884.8	5290.2	5920.54	5883.05	5797.66	5846.86	5478.43	5990.05
103911X1	5836.67	5277.55	5625.59	5840.69	5291.62	5344.59	5868.87	5311.28	5544.28	5828.63	5865.6	5858.2	5856.03	5444.78	5840.51	5329.92	5819.44	5857.81	5920.16	5505.72	5924.47	5929.85	5499.75	5258.46	5350	5327.58	5976.56	5911.36	5832.77	5883.53	5668.7	5552.88	5314.47	5824.51	5953.32	5565.26	5305.16	5658.16	5863.7	5871.5	5931.68	5884.1	5269.63	5922.05	5904.93	5833.38	5839.17	5316.87	5958.61
100911X1	5822.23	5273.21	5614.51	5820.87	5322.89	5411.79	5833.85	5306.63	5580.68	5884.79	5857.29	5813.05	5830.74	5484.88	5798.61	5474.47	5832.26	5858.4	5938.11	5553.25	5851.8	5943.07	5551.61	5254.04	5381.01	5410.19	6074.96	5849.23	5779.29	5870.84	5625.89	5588.43	5461.47	5805.42	6025.85	5596.79	5305.38	5638.59	5890.73	5903.7	5857.95	5828.64	5282.08	5854.39	5830.56	5822.88	5868.78	5464.64	5966.8
103811X1	5935.02	5282.21	5750.02	5977.86	146.55	5337.91	5972.54	5314.7	5576.32	5972.66	5891.35	5985.52	5957.44	5496.11	5979.23	5429.58	5912.39	5882.1	6036.49	5492.89	5967.54	6032.65	5562.14	5270.63	5342.38	5385.78	6239.25	6017.05	5971.32	6016.79	5691.9	5581.12	5416.71	5946.89	6222.59	5593.8	5290.56	5781.62	5969.52	6024.79	5973.06	5998.84	5297.4	5965.25	5996.07	5925.73	5969.14	5418.49	6027.39
103812X1	5948.83	5299.16	5764.38	5990.52	136.046	5354.69	5986.32	5333.17	5593	5983.03	5902.88	5996.32	5970.9	5513.47	5993.8	5450.08	5926.67	5893.26	6047.32	5512.37	5977.82	6045.32	5579.14	5288.09	5361.87	5402.92	6241.75	6028.58	5985.37	6027	5706.47	5598.98	5434.84	5959.18	6225.68	5611.55	5309.5	5795.77	5981.45	6035.46	5987.82	6015.38	5315.66	5978.44	6011.86	5939.41	5982.27	5438.78	6037.03
108131X1	5872.95	5380.53	5731.98	5894.89	5321.71	5435.28	5924.07	5394.71	5637.4	5920.2	5928.89	5889.62	5908.77	5518.81	5911.1	5510.02	5921.4	5918.72	6010.72	5594.01	5977.81	5995.35	5556.03	5366.11	5436.31	5415.54	6073.15	5952.64	5897.06	5947.42	5738.5	5644.77	5491.88	5862.41	5964.69	5654.41	5413.07	5755.97	5990.32	5952.1	5982.9	5943.67	5385.26	5979.31	5939.62	5870.58	5916.4	5498.68	6063.1
10210027CTX1	5986.77	5370.37	5824.96	6042.38	0	5421.08	6006.46	5401.01	5675.45	6050.84	5970.18	6051.79	6006.47	5579.46	6053.81	5515.43	5992.93	5957.82	6105.95	5578.08	6037.9	6098.32	5626.05	5347.03	5421.66	5476.19	6298.65	6068.66	6046.18	6047.82	5777.15	5681.06	5505.17	5999.09	6267.48	5689.54	5376.87	5851.22	6040.87	6076.37	6046.7	6055.04	5382.69	6037.71	6055.48	5976.81	6038.88	5504.43	6063.2
10030013CTX1	6006.63	5327.7	5788.9	6053.69	252.627	5414.62	6035.88	5347.78	5655.62	6059.36	6000.06	6058.88	6024.38	5552.1	6072.27	5514.73	6024.6	5972.16	6116.81	5568.58	6067.61	6118.28	5592.26	5318.72	5389	5457.07	6334.01	6069.41	6025.33	6092.9	5770.69	5661.31	5500.21	6007.22	6276.24	5670.68	5349	5820.57	6043.96	6092.31	6074.77	6055.68	5357.75	6069.39	6045.12	6009.44	6044.64	5505.12	6072.61
110111X1	6042.23	5371.88	5824.45	6084.35	242.766	5460.65	6068.95	5390.21	5678.45	6088.1	6024.53	6088.26	6052.47	5594.81	6104.21	5550.3	6051.37	5996.09	6135.34	5600.13	6089.74	6145.63	5629.96	5365.57	5431.79	5501.56	6364.23	6094.79	6066.56	6123.95	5809	5682.45	5533.87	6039.04	6306.35	5694.7	5393.98	5853.8	6081.94	6115.89	6098.16	6088.66	5402.63	6093.81	6083.15	6044.78	6082.6	5539.85	6090.78
102631X1	5970.66	5372.31	5779.92	5999.02	341.788	5413.26	5990.42	5348.58	5677.77	6063.19	6027.72	6022.7	5982.67	5554.32	6090.38	5511.23	6036.92	5996.95	6086.38	5621.67	6051.76	6159.78	5580.82	5335.19	5460.27	5464.31	6343.42	6029.76	6031.85	6069.04	5781.02	5680.94	5498.16	5959.6	6270.55	5694.38	5389.94	5811.21	6026.8	6089.37	6058.2	6041.29	5364.64	6053.06	6059.93	5950.1	6019.18	5499.56	6106.68
10350013CTX1	6030.57	5400.03	5833.74	6082.49	780.309	5467.02	6063.55	5419.86	5726.45	6115.45	6082.22	6099.27	6053.84	5620.75	6098.29	5583.49	6056.51	6086.39	6173.58	5695.8	6131.47	6191.76	5636.59	5389.45	5468.49	5515.93	6365.25	6127.45	6080.49	6118.62	5820.83	5732.15	5564.88	6051.31	6296.49	5741.96	5422.33	5865.17	6102.32	6135.61	6138.32	6096.88	5390.49	6134.56	6090.5	6054.9	6087.2	5570.14	6220.76
109422X1	6072.03	5481.7	5868.18	6108.58	5324.96	5542.92	6097.47	5511	5762.83	6196.16	6135.32	6071.06	6074.19	5652.7	6126.62	5630.48	6093.19	6141.03	6180.61	5741.72	6151.23	6232.82	5707.51	5479.68	5561.23	5553.32	6293.4	6143.11	6122.93	6116.11	5915.04	5768.22	5613.7	6065.38	6221.87	5783.62	5491.02	5900.62	6104.54	6111.16	6160.9	6102.42	5488.92	6153.86	6111.36	6076.07	6137.59	5619.36	6210.94
10330013CTX1	6115.13	5426.08	5902.89	5866.55	2209.16	5512.78	6138.42	5487.39	5737.24	6167.83	6152.94	6185.52	6140.05	5670.66	6121.25	5608.31	6127.02	6135.66	6246.81	5691.23	6164.48	6247.91	5648.73	5428.2	5495.63	5554.12	6394.36	6159.06	6112.49	6162.31	5899.36	5744.87	5591.07	6108.02	6304.5	5755.12	5442.54	5933.73	6155.67	6196.9	6174.07	6113.47	5440.27	6168.26	6110.61	6098.46	6121.22	5597.26	6261.78
10110013CTX1	6131.43	5570.07	5945.58	6165.61	5337.27	5626.31	6153.4	5598.31	5838.35	6254.81	6189.18	6133.83	6134.59	5729.04	6196.74	5711.56	6157.02	6201.63	6242.54	5822.32	6218.42	6290.15	5777.81	5563.95	5646.49	5625.81	6340.44	6204.47	6182.97	6171.16	5982.42	5843.78	5696.38	6119.5	6264.4	5855.16	5577.93	5976.2	6161.59	6169.11	6227.2	6160.43	5578.51	6219.8	6170.95	6138.23	6192.6	5703.52	6267.53
10720028CTX1	6141.29	5585.52	5959	6174.77	5338.26	5643.39	6161.82	5613.25	5855.72	6264.08	6200.35	6144.53	6142.58	5747.95	6205.14	5729.66	6164.28	6208.92	6250.4	5836.59	6230.35	6298.24	5791.03	5578.96	5662.74	5642.35	6344.47	6215.03	6196.08	6179.1	5994.56	5860.72	5714.17	6128.41	6273.22	5873.29	5593.47	5989.46	6169.98	6179.68	6237.9	6172.42	5592.59	6230.48	6181.5	6146.7	6204.06	5720.67	6279.29
10170013CTX1	6205.69	5594.17	6014.39	6236.97	5439.6	5711.96	6230.09	5590.14	5939.28	6296.14	6275.11	6239.84	6234.18	5841.09	6244.94	5802.2	6232.65	6242.28	6365.61	5904.38	6328.8	6370.51	5857.83	5610.82	5650.22	5724.75	6440.75	6298.39	6249.55	6266.05	6039.93	5946.97	5781.34	6201.01	6405.7	5958.18	5622.04	6045.91	6311.24	6297.92	6341.28	6283.91	5575.86	6334.44	6282.95	6200.08	6280.11	5788.45	6358.67
nb of total nucleotide site
number aof distinct site pattern
Number of parsimony informative sites
[truncated: 134 more columns]
